# Supplementary material for: Causal associations between primary sclerosing cholangitis and systemic lupus erythematosus: Evidence from Mendelian randomization and transcriptomic analyses
Source: Medicine (Baltimore). 2025 Oct 31;104(44):e45525. doi: 10.1097/MD.0000000000045525 (PMC12582807; doi:10.1097/MD.0000000000045525)
Supplement: Supplementary file 1 [file medi-104-e45525-s001.xls]

## Sheet: Table S1
Supplementary Table 1 Included SNPs of PSC
SNP	effect_allele.exposure	other_allele.exposure	effect_allele.outcome	other_allele.outcome	beta.exposure	beta.outcome	se.outcome	pval.outcome	se.exposure	pval.exposure	F value
rs10909839	A	G	A	G	-0.18648	-0.0512933	0.0314058	0.102418	0.034	3.16424e-08	30.082
rs114581973	T	C	T	C	-0.534151	-0.0833816	0.0782928	0.286877	0.102	3.40173e-08	27.424
rs13119723	G	A	G	A	-0.27079	-0.0304592	0.0340157	0.370549	0.044	2.2205e-10	37.876
rs145832854	A	G	A	G	-0.624333	-0.0833816	0.112854	0.46	0.119	2.58416e-08	27.526
rs231389	T	C	T	C	-0.206201	-0.0861777	0.031126	0.00562847	0.036	4.42038e-09	32.808
rs41316239	A	G	A	G	-0.568151	-0.0833816	0.0770908	0.279429	0.09	4.96707e-11	39.851
rs4147359	A	G	A	G	0.216723	0.0198026	0.0268482	0.460771	0.03	4.05602e-13	52.188
rs4817988	A	G	A	G	-0.314811	-0.040822	0.0363778	0.261791	0.041	4.19856e-15	58.957
rs72837826	T	G	T	G	0.303801	0.139762	0.0462731	0.00252464	0.051	1.26133e-09	35.484
rs80060485	C	T	C	T	0.345715	0.0676586	0.0617133	0.272931	0.062	8.54103e-09	31.092
rs9858213	T	G	T	G	0.283674	0.0198026	0.0277155	0.474921	0.031	2.42661e-20	83.737

## Sheet: Table S2
Supplementary Table 2 Heterogeneity and pleiotropy in MR analysis
Direction	P value of heterogeneity			P value of pleiotropy
	MR-Egger	IVW		MR-Egger intercept test	Global test of MR-PRESSO
PSC to SLE	0.524	0.572		0.502	0.615
SLE to PSC	0.777	0.837		0.872	0.856

## Sheet: Table S3
Supplementary Table 3 Included SNPs of SLE
SNP	effect_allele.exposure	other_allele.exposure	effect_allele.outcome	other_allele.outcome	beta.exposure	beta.outcome	se.outcome	pval.outcome	pval.exposure	se.exposure	F value
rs10912578	G	A	G	A	-0.24686	-0.0324672	0.037	0.360218	1.64778e-15	0.0309918	63.4465
rs12094036	C	T	C	T	-0.328504	-0.0440169	0.059	0.446956	1.36584e-08	0.0578595	32.2353
rs13332649	G	A	G	A	-0.314711	0.001998	0.043	0.965177	5.4275e-17	0.0375683	70.1747
rs2431697	C	T	C	T	-0.223144	-0.0487902	0.035	0.161529	2.60136e-14	0.0292964	58.0152
rs2459611	T	C	T	C	0.261365	0.127513	0.049	0.00826495	7.62009e-09	0.045245	33.3698
rs34703115	C	T	C	T	-0.616186	-0.0459289	0.086	0.580665	4.08056e-09	0.104778	34.5847
rs35000415	T	C	T	C	0.587787	0.105261	0.046	0.0203639	1.8608e-45	0.041539	200.229
rs3747093	A	G	A	G	0.262364	0.0392207	0.042	0.341383	2.88138e-14	0.0345055	57.8138
rs4388254	T	C	T	C	0.378436	-0.00299551	0.076	0.966187	3.71048e-10	0.0603977	39.2594
rs58688157	G	A	G	A	-0.223144	-0.0178399	0.039	0.644301	2.96825e-11	0.0335647	44.1982
rs6889239	C	T	C	T	0.277632	0.0119286	0.036	0.736831	2.18978e-18	0.03174	76.5112
rs73050535	T	C	T	C	-0.71335	0.00498754	0.122	0.968514	9.10542e-09	0.124134	33.0236
rs7768653	T	C	T	C	-0.207014	-0.0139029	0.032	0.655006	3.10814e-12	0.0296891	48.6189

## Sheet: Table S4
Supplementary Table 4 MVMR results
Direction	Exposure	SNP	P value	OR	95%CI
Effect on SLE	BMI	75	0.209	0.798	0.560-1.135
	PSC	7	0.001	1.161	1.059-1.273
	Smoking initiation	32	0.033	1.618	1.040-2.517
Effect on PSC	SLE	14	2.95e-15	1.578	1.409-1.767
	BMI	69	0.252	1.669	0.695-4.005
	Smoking initiation	28	0.475	0.679	0.234-1.966

## Sheet: Table S5
Supplementary Table 5 DEGs in PSC
Symbol	logFC	AveExpr	t	P.Value	adj.P.Val	B
CD177	1.49001	1.52969	5.54514	1.81588e-07	0.000130888	3.30501
IFI27	1.28157	2.98058	4.34867	2.91845e-05	0.00279084	-1.63112
RNU6.313P	1.21571	0.86578	3.62831	0.000422469	0.0170277	-4.18299
ELANE	1.06026	2.56119	3.71013	0.000317037	0.0139118	-3.91117
ANXA3	0.946299	2.26619	5.20455	8.28865e-07	0.000327785	1.82149
RNU4.38P	0.940924	5.89952	3.33864	0.00112624	0.0333467	-5.10577
RP11.160A9.2	0.939448	1.56163	3.34744	0.00109412	0.0327285	-5.07867
MCEMP1	0.916093	5.30504	5.00354	1.97943e-06	0.000530565	0.973623
ARG1	0.902882	2.51886	3.9462	0.000135166	0.00791676	-3.10036
RP11.39K24.14	0.901189	1.60349	3.56434	0.000527163	0.0199888	-4.39213
DSC2	0.89702	3.02822	6.63798	1.01243e-09	1.019e-05	8.4086
TNFAIP6	0.872823	6.11211	5.38495	3.73319e-07	0.000213821	2.60014
C7orf34	0.867114	1.62382	3.62143	0.0004327	0.0172991	-4.20562
CLEC4D	0.861604	3.66824	5.0316	1.75501e-06	0.000492236	1.0907
GPR84	0.858455	1.01589	4.61192	1.01743e-05	0.00139799	-0.614366
S100A12	0.854129	10.3189	5.35996	4.17305e-07	0.000223562	2.49131
S100P	0.853317	9.32146	3.34002	0.00112113	0.0332441	-5.10151
ZNF608	0.831352	1.77339	5.58177	1.53753e-07	0.00012303	3.46791
ABCA1	0.812297	2.86765	6.03935	1.83602e-08	4.85992e-05	5.55328
CA1	0.80738	4.39854	4.22956	4.64029e-05	0.00381401	-2.07694
RNU4.82P	0.791692	0.633095	3.27278	0.00139633	0.0383821	-5.30676
IFITM3	0.787928	7.63309	3.70453	0.000323379	0.0141104	-3.92994
S100A8	0.78305	13.0618	4.576	1.17744e-05	0.00152904	-0.755575
RPL7P18	0.760666	5.14741	4.26356	4.0685e-05	0.00349724	-1.95062
ALPL	0.759997	5.40214	3.86545	0.000181652	0.00966184	-3.38207
TMEM158	0.748269	5.57701	3.85481	0.000188812	0.00991663	-3.41887
HMGB2	0.736485	4.99511	5.22543	7.56356e-07	0.000314216	1.91077
BMX	0.734708	2.52916	3.523	0.000607356	0.0219076	-4.52567
PGLYRP1	0.717648	6.10233	3.66312	0.000374097	0.0157758	-4.06794
LY96	0.71583	6.12134	3.69937	0.000329324	0.0143353	-3.94721
GYPB	0.707079	4.59492	3.47495	0.000715013	0.0245111	-4.67933
NRN1	0.698877	0.667509	4.45186	1.93987e-05	0.00213237	-1.23761
IL27	0.698351	1.01813	3.22458	0.00163107	0.0426719	-5.45172
ANKRD22	0.696042	1.50335	3.53011	0.000592784	0.0215605	-4.50278
OLAH	0.691883	0.462074	4.26471	4.05033e-05	0.0034967	-1.94632
ECHDC3	0.690695	1.85965	3.57317	0.000511374	0.0195126	-4.36343
IRAK3	0.6823	4.54948	6.24201	6.98009e-09	3.165e-05	6.50487
ACSL1	0.669234	6.15858	4.75494	5.64818e-06	0.00100817	-0.0445476
HBBP1	0.665519	0.989076	3.37402	0.00100218	0.030913	-4.99643
VNN1	0.66048	2.73041	3.634	0.000414174	0.0168465	-4.16424
SLC22A4	0.658821	2.43183	3.9767	0.000120756	0.00736613	-2.99277
ROPN1L	0.64525	2.76897	3.28652	0.00133541	0.0373155	-5.26509
MMP9	0.64163	6.559	3.65084	0.000390529	0.0162605	-4.10863
CTB.61M7.2	0.639964	6.35495	5.11334	1.23332e-06	0.000410022	1.43415
IFIT1B	0.639258	4.97064	3.97427	0.000121852	0.00739905	-3.00139
BCL2A1	0.633935	7.31957	3.77754	0.000249446	0.011906	-3.68365
SLC26A8	0.630364	1.93692	3.99836	0.000111429	0.00695305	-2.916
SOCS3	0.62631	3.81728	3.3792	0.000985122	0.0305085	-4.98034
CYSTM1	0.626151	5.80803	4.96952	2.28903e-06	0.000582013	0.832299
GRB10	0.622604	1.41465	5.03459	1.73262e-06	0.000488474	1.10319
MGAM	0.609398	3.87281	4.03714	9.64196e-05	0.00632857	-2.77774
TXN	0.608296	5.78258	3.45299	0.000769951	0.0256707	-4.74895
PAGE2	0.601667	0.563386	3.29331	0.00130623	0.0368279	-5.24445
BCAT1	0.597779	1.68556	4.58096	1.154e-05	0.00151163	-0.736142
ADM	0.59425	6.17739	4.08896	7.93575e-05	0.00564445	-2.59142
LMNB1	0.591619	5.3703	5.10328	1.2883e-06	0.000417256	1.39167
F5	0.587499	4.32334	5.1973	8.55601e-07	0.000334928	1.79053
KLHL2	0.583973	3.64352	3.94465	0.00013594	0.00793803	-3.10581
PLBD1	0.582204	7.6233	5.82705	4.97334e-08	6.56938e-05	4.5744
MMP8	0.582082	0.770461	3.36122	0.00104551	0.031781	-5.0361
KREMEN1	0.581189	1.91636	3.7182	0.000308114	0.0136191	-3.8841
PLSCR1	0.579906	4.43511	3.67542	0.000358288	0.0152777	-4.02706
RP11.678G14.3	0.576701	1.09241	3.48089	0.000700775	0.0241535	-4.66041
RN7SKP90	0.574048	0.277253	3.62231	0.000431387	0.017272	-4.20274
RP11.169K17.3	0.570887	0.371982	3.68166	0.000350525	0.0150061	-4.00632
HBD	0.56531	8.60785	3.3119	0.00122938	0.0352441	-5.18776
GADD45A	0.56373	4.32887	5.01272	1.90306e-06	0.00052035	1.0119
BPGM	0.562531	5.5292	3.49448	0.000669242	0.0233639	-4.61707
CREG1	0.560074	4.40118	4.01425	0.000105027	0.00667231	-2.85947
BCL6	0.556603	7.89601	4.45474	1.91779e-05	0.00212095	-1.22657
KCNJ15	0.554265	5.31375	4.33184	3.11767e-05	0.00289049	-1.69467
LINC00694	0.552824	4.41875	3.3034	0.001264	0.03599	-5.21373
SULT1B1	0.551833	3.68721	4.68725	7.47265e-06	0.00118543	-0.315723
C3AR1	0.550253	3.94595	3.55311	0.000547895	0.0204908	-4.42853
CR1	0.549785	2.23525	5.33895	4.58162e-07	0.000237424	2.40007
LRRC6	0.547825	3.84986	3.2776	0.00137468	0.0380657	-5.29216
GCA	0.547099	6.9751	4.34405	2.9718e-05	0.0028113	-1.64855
PFKFB3	0.540083	4.21259	3.78717	0.000240984	0.0116245	-3.65087
IL1R2	0.537387	6.95372	3.50513	0.000645473	0.0229103	-4.58302
RP11.12D16.2	0.536879	0.281637	3.22754	0.00161567	0.0424695	-5.44288
PDK4	0.526712	4.28807	3.63241	0.000416477	0.0168863	-4.16948
OSBP2	0.525924	4.18926	3.26742	0.00142076	0.0388669	-5.32295
TLR5	0.524434	2.99918	4.32127	3.24941e-05	0.00297868	-1.73449
LINC01270	0.510233	1.88383	3.34226	0.00111293	0.0331308	-5.09464
AQP9	0.504695	7.25216	4.36203	2.76908e-05	0.00270668	-1.58054
CCDC92	-0.500464	3.38576	-5.63525	1.20472e-07	0.000105728	3.70683
BIN1	-0.500487	3.95014	-4.73427	6.15394e-06	0.00105965	-0.127659
CDR2	-0.500545	2.79132	-4.37729	2.60749e-05	0.00260328	-1.52265
TIMM10B	-0.501095	3.39933	-4.16627	5.91693e-05	0.00458621	-2.31016
TIMM9	-0.501999	4.17165	-3.76189	0.00026379	0.0123629	-3.73674
ROBO3	-0.502037	1.56396	-3.74075	0.000284423	0.012886	-3.80822
SSRP1	-0.50272	5.36353	-4.89535	3.13627e-06	0.000685344	0.526279
PRKCQ	-0.503002	4.53115	-4.35884	2.80401e-05	0.0027245	-1.59261
STAT4	-0.503201	3.55063	-3.82771	0.000208271	0.0104446	-3.51219
SH3YL1	-0.503354	1.81697	-4.55126	1.3015e-05	0.00161789	-0.852375
RP11.342K6.1	-0.503892	2.96976	-3.22192	0.00164506	0.0428693	-5.45968
DTD2	-0.504442	2.31494	-3.55534	0.000543725	0.0203895	-4.42132
PLCG1	-0.50472	2.64845	-4.84939	3.80663e-06	0.000769907	0.338193
CARD11	-0.505094	3.1048	-4.58531	1.13378e-05	0.00149374	-0.719056
SUSD3	-0.505825	5.56824	-3.75514	0.000270219	0.0125027	-3.7596
TRIB2	-0.505986	5.20476	-4.12752	6.85784e-05	0.00509071	-2.45161
PARD6A	-0.506435	2.85945	-3.2001	0.00176395	0.0451414	-5.52467
MYBL1	-0.506621	3.82355	-3.65775	0.000381206	0.0159678	-4.08576
GGT7	-0.50687	1.96122	-3.54412	0.00056504	0.0208473	-4.45759
GIMAP5	-0.506886	5.87106	-5.17667	9.36326e-07	0.000348955	1.70262
ARL1	-0.507309	3.04859	-4.43515	2.07343e-05	0.00221536	-1.30181
SPDL1	-0.508415	2.22855	-3.87727	0.000174005	0.00938657	-3.34112
SPNS3	-0.50856	2.84114	-3.16405	0.00197804	0.0492291	-5.63123
SF3A2	-0.508887	3.57662	-4.90122	3.05936e-06	0.000675846	0.550394
ZNF439	-0.509107	3.05138	-3.99683	0.000112065	0.00696875	-2.92144
TMEM223	-0.509297	4.75296	-4.55554	1.27919e-05	0.00160746	-0.835666
SEMA4C	-0.509757	2.33022	-4.38906	2.48909e-05	0.00252679	-1.47789
TRAM2	-0.510376	2.48683	-3.86179	0.000184084	0.00975237	-3.39473
CCR5	-0.511504	2.81166	-3.49104	0.000677092	0.0235864	-4.62805
DDX51	-0.512218	2.91834	-4.77405	5.21687e-06	0.00095576	0.0324587
C16orf13	-0.51234	5.01662	-4.55149	1.30034e-05	0.00161789	-0.85151
APBB1	-0.512444	2.46605	-3.70752	0.000319974	0.0140068	-3.91991
CD3D	-0.512665	6.0082	-3.84508	0.000195591	0.0100401	-3.45244
PLD4	-0.513561	1.53112	-3.36085	0.00104679	0.031781	-5.03725
CTD.3138B18.5	-0.513967	2.12139	-3.29348	0.00130553	0.0368279	-5.24394
C14orf1	-0.514297	3.08468	-3.44568	0.000789121	0.0261655	-4.77207
PLEKHA1	-0.514347	3.22902	-4.92748	2.73726e-06	0.000647564	0.658478
PAXIP1.AS1	-0.515338	3.08575	-3.43339	0.000822344	0.0270692	-4.81083
C2orf44	-0.515466	1.91119	-3.5649	0.000526138	0.0199778	-4.39029
TSPAN18	-0.516169	2.75587	-4.44901	1.96208e-05	0.00214378	-1.24858
C8orf33	-0.516999	3.29652	-5.15316	1.03738e-06	0.000373312	1.60272
EXOSC6	-0.517099	2.9807	-3.67276	0.000361656	0.0153139	-4.03592
MAP4K1	-0.517564	4.95992	-4.234	4.56144e-05	0.00376626	-2.06048
SNRPN	-0.51772	2.72067	-3.56559	0.000524895	0.0199445	-4.38806
PEX16	-0.518267	2.80274	-5.04754	1.63875e-06	0.000479395	1.1574
TBC1D4	-0.51859	3.8246	-4.7188	6.56056e-06	0.00109501	-0.18965
RASGRF2	-0.518869	1.87123	-4.60426	1.04969e-05	0.00142889	-0.644552
IMP3	-0.519183	6.7633	-5.40201	3.45912e-07	0.000204585	2.67466
ADHFE1	-0.519584	2.10793	-3.36561	0.00103045	0.0314816	-5.0225
MNAT1	-0.51961	2.21211	-3.56794	0.000520678	0.0197981	-4.38045
TMEM263	-0.520495	3.05102	-3.97599	0.000121075	0.00737138	-2.99529
KLHL17	-0.521732	2.43515	-3.38353	0.000971098	0.0302631	-4.96689
SAMD1	-0.522021	4.38751	-4.07519	8.35871e-05	0.00583843	-2.64112
LINC00954	-0.522435	1.74072	-4.41315	2.26273e-05	0.0023387	-1.38602
RP11.323I15.2	-0.522579	0.576406	-3.39693	0.000928809	0.0293828	-4.92513
DYRK2	-0.523181	3.99074	-4.77461	5.20464e-06	0.00095576	0.0347356
RBMX	-0.523571	6.86567	-5.58817	1.49341e-07	0.000121283	3.49642
SPN	-0.523847	7.32647	-4.92334	2.78571e-06	0.000654424	0.641429
DOCK10	-0.524246	3.50669	-5.1468	1.0665e-06	0.00037682	1.57575
ZC3H12D	-0.524559	3.5506	-4.4006	2.378e-05	0.00243218	-1.4339
LIPE	-0.524817	2.07829	-4.69751	7.16357e-06	0.0011509	-0.27482
FBL	-0.525148	8.03787	-5.30213	5.39399e-07	0.000264412	2.24067
GRWD1	-0.525162	3.11573	-4.91804	2.84911e-06	0.000655182	0.619563
HLA.F.AS1	-0.526261	1.6628	-3.41004	0.000889127	0.0285416	-4.88415
METTL2B	-0.526285	1.9406	-4.95097	2.47732e-06	0.00061227	0.755453
MAGED1	-0.52636	2.24902	-5.06964	1.48993e-06	0.000456693	1.25008
CLYBL	-0.526868	1.63771	-4.91484	2.88794e-06	0.000660247	0.60641
ZNF600	-0.527246	3.00027	-4.22067	4.80225e-05	0.00390583	-2.10988
ZNF275	-0.528353	2.66412	-5.19175	8.766e-07	0.000335898	1.76688
AKR1B1	-0.529056	4.18447	-4.22863	4.65706e-05	0.00381725	-2.0804
GPR18	-0.529802	3.33878	-3.48066	0.000701329	0.0241535	-4.66115
NIPAL3	-0.530659	3.68557	-5.98281	2.39804e-08	5.32057e-05	5.29078
SIT1	-0.530944	6.80784	-4.6913	7.34924e-06	0.00116926	-0.299599
SYTL2	-0.531277	2.68047	-4.38152	2.56433e-05	0.00257436	-1.50657
SNPH	-0.531956	1.70783	-3.95192	0.000132347	0.00781896	-3.08025
ARL10	-0.532165	1.93709	-5.88396	3.81408e-08	6.56938e-05	4.83493
GEMIN4	-0.532335	2.16713	-4.92096	2.81406e-06	0.000655182	0.631591
TMEM97	-0.532351	2.20463	-3.33616	0.00113546	0.033523	-5.1134
LBH	-0.532357	3.23832	-4.13353	6.70304e-05	0.00498941	-2.42973
JADE2	-0.53356	3.91448	-5.59156	1.47056e-07	0.000121283	3.51152
SNORD13	-0.534473	9.11106	-3.74399	0.00028116	0.01277	-3.79727
MFGE8	-0.534712	1.73532	-4.71207	6.74563e-06	0.00111225	-0.216598
FCMR	-0.535559	6.69294	-4.68115	7.66258e-06	0.00120851	-0.340025
RP11.356I2.4	-0.535602	2.84769	-4.05242	9.10569e-05	0.00607925	-2.72301
KLRD1	-0.536319	2.63022	-4.29993	3.53176e-05	0.00317636	-1.81463
RNF165	-0.53632	1.66708	-4.2511	4.26962e-05	0.00359442	-1.99698
ZNF337	-0.537397	3.8478	-5.22408	7.6085e-07	0.000314216	1.90499
LGALS9B	-0.537795	0.92794	-3.45814	0.000756719	0.0253226	-4.73266
ZNF202	-0.538345	1.68672	-4.46524	1.83901e-05	0.0020463	-1.18611
DFFA	-0.538478	3.92478	-5.75678	6.88925e-08	8.14908e-05	4.25467
RP11.490K7.4	-0.539845	6.47341	-3.5163	0.000621395	0.022259	-4.54721
ATP6V0E2	-0.540917	3.41058	-4.37419	2.63951e-05	0.00262561	-1.5344
SLC29A2	-0.544056	1.85568	-3.87828	0.000173365	0.00938657	-3.33761
CEP78	-0.544173	3.30835	-4.45724	1.89871e-05	0.00210413	-1.21692
RRN3P3	-0.5443	5.45185	-4.23848	4.48319e-05	0.00372421	-2.04386
AARS	-0.544832	3.04215	-5.11112	1.24529e-06	0.000410658	1.42474
CD320	-0.546962	3.3782	-3.49782	0.000661701	0.0231689	-4.6064
VSIG1	-0.547545	2.09531	-3.89731	0.000161734	0.00897074	-3.27146
MCM3	-0.550648	4.41067	-4.41254	2.26821e-05	0.0023387	-1.38836
B4GAT1	-0.551143	2.92559	-3.64858	0.000393629	0.0163622	-4.11611
SUMF2	-0.553214	4.08988	-5.52023	2.03277e-07	0.000141804	3.19458
NCAM1	-0.555263	2.04762	-4.74454	5.89739e-06	0.0010318	-0.0863941
APEX1	-0.555724	4.19652	-3.8821	0.000170969	0.0093121	-3.32435
SESN1	-0.557895	2.94891	-5.32487	4.8771e-07	0.000248012	2.33903
AKAP1	-0.558192	3.09693	-5.35892	4.19241e-07	0.000223562	2.48679
SH2D1A	-0.559022	3.12752	-4.09791	7.67195e-05	0.00551913	-2.55905
BCAS4	-0.559337	3.58769	-3.37436	0.00100104	0.0308953	-4.99536
RRP7BP	-0.559359	5.03327	-3.96543	0.0001259	0.00755292	-3.03259
TCEA3	-0.561112	2.66765	-4.32356	3.22034e-05	0.00296489	-1.72584
RP11.385D13.3	-0.561594	6.33803	-3.44535	0.000790005	0.0261789	-4.77312
NDRG2	-0.56257	1.63832	-5.18317	9.10119e-07	0.000342923	1.7303
BACH2	-0.562575	4.32348	-4.1913	5.37624e-05	0.0042504	-2.21824
PRSS23	-0.56451	2.05568	-3.93821	0.000139206	0.00807513	-3.12845
SLC2A4RG	-0.564758	5.72591	-5.82287	5.07083e-08	6.56938e-05	4.55534
WBSCR22	-0.565596	5.26343	-4.64391	8.92789e-06	0.00131414	-0.487947
SAC3D1	-0.566009	4.2455	-3.7449	0.000280256	0.01277	-3.79422
NUP188	-0.567658	2.64209	-5.67427	1.00751e-07	9.63511e-05	3.882
LIMA1	-0.567813	2.38417	-4.77835	5.12422e-06	0.000948363	0.049835
URGCP	-0.568691	2.46339	-4.93403	2.66223e-06	0.000635339	0.685485
APBA2	-0.568798	3.0858	-4.73955	6.0207e-06	0.00104664	-0.106449
UBASH3A	-0.569344	3.1439	-4.51804	1.48816e-05	0.00176799	-0.981817
SPIB	-0.569413	3.92767	-3.53075	0.000591498	0.0215605	-4.50074
PATZ1	-0.569468	3.46386	-5.04467	1.65914e-06	0.000480634	1.14536
AK5	-0.571082	1.66946	-4.86308	3.59361e-06	0.000752854	0.394095
LGR6	-0.573019	1.54066	-4.06514	8.68088e-05	0.00597767	-2.67731
PAFAH1B3	-0.574124	4.28636	-4.34616	2.94729e-05	0.00280268	-1.64058
ABCB1	-0.574474	2.25172	-4.69715	7.1741e-06	0.0011509	-0.276243
C12orf79	-0.575892	1.19375	-4.65565	8.50862e-06	0.0012719	-0.441401
NR3C2	-0.576613	1.29842	-5.00777	1.94388e-06	0.000526221	0.991252
SAMD10	-0.576698	2.57892	-3.47224	0.000721588	0.0246473	-4.68795
CCDC102A	-0.577361	2.21488	-3.57358	0.000510654	0.0195124	-4.3621
KLF12	-0.579388	3.68932	-5.25416	6.66626e-07	0.000303748	2.03397
ETS1	-0.580971	5.67098	-5.00078	2.00294e-06	0.000534234	0.962141
CIB2	-0.581772	1.09233	-3.33093	0.00115512	0.0337915	-5.12946
GZMK	-0.581952	5.97299	-3.31055	0.00123483	0.0353501	-5.19189
CD8A	-0.581999	4.75702	-3.36345	0.00103784	0.0316524	-5.0292
POLD2	-0.582981	2.1417	-5.26656	6.31185e-07	0.000291051	2.08728
REEP6	-0.584529	1.18181	-3.16456	0.00197487	0.0491812	-5.62974
PCED1B	-0.585426	5.21352	-4.87365	3.43706e-06	0.00073887	0.437339
ENO2	-0.586165	3.4892	-4.84742	3.83822e-06	0.000770646	0.330171
RP11.95D17.1	-0.586417	2.76692	-4.03353	9.77341e-05	0.00638497	-2.79068
TAS2R30	-0.587424	2.83293	-3.29352	0.00130536	0.0368279	-5.24382
TTC27	-0.588881	2.07417	-4.1782	5.65307e-05	0.00441946	-2.2664
IL11RA	-0.588888	4.69049	-5.04822	1.63394e-06	0.000479395	1.16026
CD248	-0.589084	1.23836	-3.50756	0.00064017	0.0227815	-4.57525
SLAMF1	-0.589479	3.33094	-4.56386	1.23682e-05	0.00157238	-0.803125
TSPYL2	-0.590929	3.15837	-5.22193	7.68043e-07	0.000314216	1.89581
PEBP1	-0.59122	7.72179	-6.03483	1.87566e-08	4.85992e-05	5.53228
GZMA	-0.591772	7.85218	-3.56058	0.000534018	0.0201365	-4.40432
PLEKHB1	-0.592144	2.4931	-4.39912	2.39201e-05	0.00243734	-1.43956
RDH14	-0.592923	3.36269	-3.29807	0.00128614	0.036479	-5.22996
PRKCQ.AS1	-0.593372	3.54567	-4.66026	8.3494e-06	0.00125499	-0.423119
PTPRCAP	-0.593452	7.26125	-4.86191	3.61124e-06	0.000752854	0.389344
SLC41A1	-0.596204	1.83141	-5.38913	3.66404e-07	0.000212767	2.61841
NAB2	-0.596869	2.15685	-4.44243	2.0142e-05	0.00217024	-1.27387
YIF1A	-0.598131	4.14005	-5.26702	6.299e-07	0.000291051	2.08927
LTBP3	-0.598948	2.69115	-5.74718	7.20198e-08	8.16405e-05	4.21113
ITGB7	-0.599654	5.34843	-5.15457	1.03103e-06	0.000373312	1.6087
FBLN5	-0.600185	2.02713	-4.08513	8.0513e-05	0.0057117	-2.60526
FHIT	-0.601349	2.67652	-4.96184	2.36519e-06	0.000593064	0.800477
SH2D2A	-0.602166	4.67588	-4.22395	4.74191e-05	0.00387996	-2.09774
CENPV	-0.602697	1.81959	-4.5291	1.42333e-05	0.0017087	-0.938803
GZMM	-0.603967	2.2723	-3.50124	0.000654056	0.0229934	-4.59546
LDHB	-0.604595	6.58042	-4.66284	8.26137e-06	0.00124866	-0.412861
CD2	-0.60499	8.01392	-5.2477	6.85835e-07	0.00030841	2.00625
METTL1	-0.605927	1.81257	-3.43188	0.000826522	0.0271411	-4.81559
FAM171A1	-0.605977	1.98316	-4.44388	2.00255e-05	0.00216775	-1.26827
NCALD	-0.607576	2.41819	-5.11869	1.20506e-06	0.00040675	1.45673
AC104809.4	-0.608165	2.41624	-3.53055	0.000591899	0.0215605	-4.50137
ADGRL1	-0.609135	1.6829	-6.41329	3.04741e-09	1.65816e-05	7.32145
GPRASP1	-0.609674	2.37709	-5.04067	1.68787e-06	0.000484526	1.12865
MRPL12	-0.610075	2.9769	-3.24306	0.00153706	0.0410975	-5.39637
IL32	-0.610327	6.4878	-4.63883	9.11556e-06	0.00132619	-0.508075
PDZD4	-0.610794	2.225	-4.2778	3.84957e-05	0.00335677	-1.89746
SOX12	-0.611053	2.99267	-5.26813	6.26826e-07	0.000291051	2.09405
IGSF8	-0.611452	2.87702	-4.61943	9.86735e-06	0.00138021	-0.584736
CD3G	-0.611803	6.66851	-5.08433	1.39835e-06	0.0004397	1.31184
RP11.214O1.3	-0.614465	3.68882	-4.59299	1.09895e-05	0.00147389	-0.688891
PLXDC1	-0.617372	1.79721	-5.02458	1.80865e-06	0.000502104	1.0614
TSEN54	-0.61759	4.39129	-5.09121	1.35737e-06	0.000429403	1.3408
GRAP	-0.618594	4.98143	-5.234	7.28405e-07	0.000314216	1.9475
EEF2KMT	-0.61944	1.36019	-3.80752	0.000223998	0.0109902	-3.58141
GZMB	-0.619589	7.11743	-4.28104	3.8015e-05	0.00332707	-1.88539
EVL	-0.619791	6.12681	-5.85217	4.42419e-08	6.56938e-05	4.68924
SNORD89	-0.619969	9.53811	-4.6666	8.13498e-06	0.00124299	-0.397938
NPTXR	-0.620202	1.71782	-4.63749	9.16573e-06	0.00132994	-0.513385
RP11.285F7.2	-0.621329	7.94908	-5.7101	8.54509e-08	8.92358e-05	4.04345
RPL3P4	-0.621405	5.57942	-3.55294	0.000548221	0.0204908	-4.42909
GOLGA2P5	-0.62141	3.82865	-4.23683	4.51188e-05	0.00373101	-2.04999
SAMD3	-0.621572	4.01857	-4.47954	1.73681e-05	0.00196717	-1.13095
RP11.1086F11.1	-0.621897	1.56763	-3.47283	0.000720134	0.024613	-4.68605
RPL13AP5	-0.623753	4.36532	-3.62062	0.000433924	0.0173226	-4.20829
RP11.889L3.1	-0.623908	0.859407	-3.22643	0.00162146	0.0425395	-5.44621
TNFRSF25	-0.62408	4.31488	-5.17159	9.57309e-07	0.000354348	1.68102
MDS2	-0.624585	2.07409	-3.59369	0.000476404	0.018545	-4.29654
PPAN	-0.625229	2.55798	-4.80701	4.54653e-06	0.000871076	0.165841
KLRB1	-0.627301	5.53378	-3.56436	0.000527123	0.0199888	-4.39206
MAGEH1	-0.627509	3.54131	-3.50886	0.000637333	0.0227102	-4.57106
SKAP1	-0.628048	5.23444	-5.0369	1.71545e-06	0.000486152	1.11288
USP36	-0.628544	4.06881	-6.04814	1.76111e-08	4.85992e-05	5.59423
NDUFAF4	-0.630275	2.4327	-3.95946	0.00012871	0.00766235	-3.05366
ZBTB4	-0.631453	4.85511	-6.47254	2.28265e-09	1.42128e-05	7.60637
IGIP	-0.631844	2.58436	-4.75482	5.65115e-06	0.00100817	-0.0450577
ITK	-0.633721	3.69761	-5.82409	5.04213e-08	6.56938e-05	4.56092
2024-03-09	-0.634195	3.93519	-5.13048	1.14493e-06	0.000399345	1.5066
LCK	-0.634233	5.43298	-5.85758	4.31391e-08	6.56938e-05	4.71402
LEF1	-0.634348	5.25272	-5.09226	1.35121e-06	0.000429403	1.34523
PIK3IP1	-0.635389	6.16412	-5.96835	2.56713e-08	5.32057e-05	5.22382
ZNF48	-0.636458	2.58444	-4.61679	9.97406e-06	0.00138319	-0.59514
RP11.664D1.1	-0.636694	2.99031	-3.17283	0.0019238	0.0481943	-5.60538
TRABD2A	-0.638595	4.81008	-5.65253	1.11311e-07	0.000104006	3.78432
PCBP4	-0.639638	3.98959	-4.62869	9.50145e-06	0.00135338	-0.548185
CTC.425O23.2	-0.64016	1.92879	-3.47575	0.000713072	0.0244948	-4.67678
PAQR8	-0.640736	4.00951	-6.08308	1.49206e-08	4.77564e-05	5.75726
A2M.AS1	-0.641434	3.07949	-4.06486	8.68988e-05	0.00597767	-2.6783
TESPA1	-0.641484	4.89241	-5.86767	4.11555e-08	6.56938e-05	4.76024
CAMK4	-0.642634	2.92381	-5.87108	4.05054e-08	6.56938e-05	4.77587
CYB561D2.1	-0.642686	2.25337	-3.34844	0.00109053	0.032675	-5.07559
SPOCK2	-0.643	6.23775	-5.72336	8.03854e-08	8.92121e-05	4.10337
RP11.121A8.1	-0.64377	3.63302	-4.25084	4.27404e-05	0.00359442	-1.99797
RP11.747H7.3	-0.644446	2.8349	-5.47257	2.52052e-07	0.00016327	2.98417
NMT2	-0.645754	4.14176	-5.31689	5.0527e-07	0.00025113	2.30449
FAM102A	-0.645765	5.72281	-5.64761	1.13849e-07	0.000104006	3.76223
GATA3	-0.646138	6.26411	-5.22315	7.63959e-07	0.000314216	1.90101
IFFO2	-0.64708	2.72168	-5.22778	7.48584e-07	0.000314216	1.92085
CRIP2	-0.647988	2.38589	-3.84724	0.000194068	0.0100091	-3.445
ZNF815P	-0.648598	3.11554	-3.51209	0.000630373	0.0224917	-4.56072
RORA	-0.648764	3.7185	-5.7064	8.69202e-08	8.92358e-05	4.02674
ARL4C	-0.651265	7.70718	-5.85363	4.39421e-08	6.56938e-05	4.69592
RUNX3	-0.651481	6.82498	-5.74861	7.15466e-08	8.16405e-05	4.2176
LTK	-0.653467	1.51717	-4.32065	3.25722e-05	0.00297868	-1.7368
TRGC1	-0.653531	2.07956	-3.37962	0.000983742	0.0305085	-4.97902
TGFBR3	-0.655872	3.47207	-4.60478	1.04747e-05	0.00142889	-0.642505
AP000936.1	-0.655954	5.87764	-3.53171	0.000589562	0.0215586	-4.49764
THEMIS	-0.657869	3.34685	-4.80089	4.66424e-06	0.000890494	0.141046
PYHIN1	-0.658906	4.74522	-4.71218	6.74273e-06	0.00111225	-0.216182
ASF1A	-0.66063	3.02449	-4.50927	1.54161e-05	0.0018117	-1.01588
RCAN3	-0.661661	4.95664	-5.95466	2.73792e-08	5.32057e-05	5.16053
LINC00861	-0.66336	5.75366	-5.47568	2.48545e-07	0.000162938	2.99787
SIRPG	-0.663891	4.55904	-5.03758	1.71045e-06	0.000486152	1.11573
BEX2	-0.66456	4.15756	-3.2553	0.00147754	0.0398709	-5.35953
CD3E	-0.667334	6.56336	-4.88565	3.26742e-06	0.000708315	0.48649
LDLRAP1	-0.668206	6.33164	-6.03586	1.86656e-08	4.85992e-05	5.53706
RP11.240E2.2	-0.668299	5.52217	-3.58046	0.000498689	0.0191764	-4.33972
BCL11B	-0.668742	6.58954	-5.71911	8.19783e-08	8.92121e-05	4.08413
NFATC2	-0.669136	5.26998	-5.54651	1.80464e-07	0.000130888	3.31108
RP11.902B17.1	-0.669882	3.29002	-5.92732	3.11311e-08	5.84106e-05	5.03437
KLRC1	-0.67213	2.93928	-3.51654	0.000620892	0.0222556	-4.54644
CTC.231O11.1	-0.672235	1.64367	-3.41035	0.000888205	0.0285295	-4.88318
LAX1	-0.672256	3.22872	-4.87054	3.48246e-06	0.000743088	0.424599
CXCR3	-0.673079	4.71768	-4.61816	9.91858e-06	0.00138158	-0.589744
TRBC2	-0.674258	10.3422	-5.8397	4.68884e-08	6.56938e-05	4.63221
CTC.444N24.6	-0.674913	1.98822	-3.66643	0.00036978	0.0156336	-4.05695
RP11.762H8.2	-0.677582	3.29058	-3.27069	0.00140582	0.0385747	-5.31309
RNA5.8SP2	-0.678941	9.89835	-4.36692	2.71622e-05	0.0026726	-1.56199
CD5	-0.680264	5.81076	-5.55778	1.71465e-07	0.00012958	3.36116
IL2RB	-0.684452	3.39516	-4.98703	2.12419e-06	0.000555573	0.904974
TSHZ2	-0.685159	3.41516	-5.9555	2.72708e-08	5.32057e-05	5.16443
RP11.705C15.2	-0.68544	5.22904	-3.41447	0.000876078	0.0283027	-4.87027
THAP7	-0.68635	3.58812	-5.56525	1.65746e-07	0.000127022	3.39437
RNU6ATAC27P	-0.688605	7.20342	-3.20396	0.00174234	0.0446978	-5.51319
AC093642.3	-0.688898	1.02353	-4.56658	1.22329e-05	0.00156248	-0.792495
LARP4P	-0.690599	1.53943	-3.53238	0.000588218	0.021524	-4.49549
FAM159A	-0.691585	3.79078	-4.90849	2.96672e-06	0.000667047	0.580264
NELL2	-0.691639	2.58615	-5.44694	2.82842e-07	0.000178953	2.87145
BCL9L	-0.692379	4.89785	-6.11114	1.30564e-08	4.44015e-05	5.88854
CD40LG	-0.693338	3.50257	-5.83855	4.714e-08	6.56938e-05	4.62696
ZNF542P	-0.69343	3.21935	-3.36714	0.00102526	0.0313759	-5.01777
ZAP70	-0.694513	4.02446	-5.53711	1.88321e-07	0.000133077	3.26937
RP11.319G9.3	-0.694551	1.52623	-5.11982	1.19918e-06	0.00040675	1.4615
RN7SKP30	-0.695555	6.06443	-3.99173	0.000114208	0.00706975	-2.93954
CHI3L2	-0.696098	2.64228	-4.28927	3.68157e-05	0.00328096	-1.85457
TRGC2	-0.697721	4.27007	-3.18361	0.00185905	0.0469395	-5.57354
CD27	-0.700256	6.3637	-4.82604	4.19851e-06	0.000821761	0.243099
MATK	-0.704864	2.64017	-5.29764	5.5024e-07	0.000267318	2.22125
CD160	-0.706227	2.9269	-3.91164	0.000153473	0.00865365	-3.22149
CD6	-0.707411	4.61444	-5.95741	2.70273e-08	5.32057e-05	5.17324
BTN3A2	-0.711017	5.37902	-5.02494	1.80593e-06	0.000502104	1.06287
AC006129.2	-0.716105	3.09522	-3.42242	0.000853106	0.0278126	-4.84532
RPL13AP3	-0.717656	0.883716	-4.30093	3.51803e-05	0.00316926	-1.81088
SLC4A10	-0.718874	1.46477	-4.63319	9.32832e-06	0.00133924	-0.530396
NKG7	-0.721154	7.57806	-4.64251	8.97937e-06	0.00131414	-0.493511
RNU6.758P	-0.722113	6.07915	-3.91911	0.000149324	0.00849896	-3.19536
RNA5.8SP6	-0.723755	10.8504	-4.17536	5.71472e-05	0.00444849	-2.27681
CLUHP3	-0.725397	5.1705	-5.70232	8.8565e-08	8.92407e-05	4.00836
AC002310.12	-0.728051	2.63545	-4.11742	7.12581e-05	0.00524668	-2.48833
CD96	-0.729349	4.14928	-6.46651	2.35086e-09	1.42128e-05	7.57733
TMEM204	-0.730341	5.40677	-6.55771	1.50361e-09	1.16878e-05	8.01821
ABLIM1	-0.732625	4.5568	-6.75788	5.58685e-10	7.59979e-06	8.99577
snoU13.5	-0.73273	9.05599	-4.48711	1.68497e-05	0.0019261	-1.10171
EOMES	-0.734048	5.07023	-4.83932	3.97097e-06	0.00079437	0.297169
KLRG1	-0.734105	4.49079	-4.64386	8.92972e-06	0.00131414	-0.488145
SCARNA18.1	-0.737043	9.31104	-5.64239	1.16599e-07	0.000104006	3.73885
CD247	-0.737387	5.63451	-6.02377	1.97648e-08	4.88837e-05	5.4808
TNFRSF18	-0.740367	2.26906	-3.16245	0.0019881	0.0493955	-5.63594
IL7R	-0.74228	8.53144	-6.61687	1.12365e-09	1.019e-05	8.30571
RPL24P4	-0.749705	0.694287	-3.90045	0.000159891	0.00892305	-3.26053
FCRL6	-0.751156	3.80205	-3.80205	0.000228451	0.0111684	-3.60012
GZMH	-0.752126	6.50236	-3.19587	0.00178789	0.0456085	-5.53722
RP5.894A10.2	-0.754183	3.7446	-3.54408	0.000565129	0.0208473	-4.45774
PTGDS	-0.755119	2.36246	-4.52869	1.42569e-05	0.0017087	-0.940406
CCR7	-0.761251	7.69944	-5.46159	2.64815e-07	0.000169519	2.93585
EPHX2	-0.76296	3.58168	-5.77367	6.37142e-08	7.87913e-05	4.33132
LINC01550	-0.768606	3.76988	-7.51668	1.18375e-11	6.44102e-07	12.8114
PRF1	-0.783909	7.00762	-5.19454	8.65994e-07	0.000335898	1.77875
NCR3	-0.784679	3.87579	-4.42754	2.13708e-05	0.00225408	-1.33096
RP11.332E4.1	-0.78552	6.6967	-3.93606	0.00014031	0.0081123	-3.13599
ADGRG1	-0.7886	3.6628	-4.68456	7.55582e-06	0.00119514	-0.326441
NMUR1	-0.78898	2.46942	-4.51175	1.52629e-05	0.00179759	-1.00624
RP11.677M14.2	-0.789252	4.23529	-3.405	0.00090418	0.0288046	-4.89991
CD7	-0.794599	4.35952	-6.19288	8.83646e-09	3.43435e-05	6.2727
CTSW	-0.803488	4.45129	-4.97743	2.21314e-06	0.000570717	0.865084
S1PR5	-0.8109	3.89131	-4.55928	1.25999e-05	0.00159069	-0.821058
SH2D1B	-0.813089	2.82994	-4.49454	1.63548e-05	0.00189744	-1.07294
CACNA1C.AS2	-0.814334	2.40596	-3.20795	0.00172028	0.0441945	-5.50133
DHRS3	-0.817793	4.08709	-6.99836	1.6741e-10	4.55455e-06	10.1872
TCF7	-0.823275	6.11484	-6.76758	5.3234e-10	7.59979e-06	9.0435
SBK1	-0.837677	3.65157	-5.87559	3.96622e-08	6.56938e-05	4.79652
TXK	-0.842852	3.7344	-6.22497	7.57567e-09	3.17083e-05	6.42425
TRDC	-0.850403	5.38625	-3.93935	0.000138619	0.00806691	-3.12443
KLRF1	-0.853744	5.10076	-4.24309	4.4041e-05	0.00366416	-2.02677
DOCK9.AS2	-0.861757	1.42331	-3.43082	0.00082946	0.0271883	-4.81892
RP11.1348G14.5	-0.87811	3.80592	-3.31973	0.00119831	0.0346086	-5.16382
HIST1H2AG	-0.887909	3.65958	-3.49484	0.000668443	0.0233599	-4.61595
HLA.DQA1	-0.898013	3.95063	-4.73488	6.13839e-06	0.00105965	-0.125208
AC100830.4	-0.908683	1.50661	-3.28522	0.00134105	0.0374008	-5.26903
GNLY	-0.909063	7.5186	-5.14507	1.07459e-06	0.000377228	1.56838
PRSS30P	-0.910052	2.72854	-3.76007	0.000265514	0.012401	-3.74293
TMIGD2	-0.929663	3.55478	-4.94017	2.59364e-06	0.000627222	0.710855
LRRN3	-0.933912	3.42829	-4.05619	8.97765e-05	0.00604459	-2.70947
CLIC3	-0.939424	3.87168	-4.32951	3.14617e-05	0.00291138	-1.70342
NOG	-0.959318	3.86481	-4.98596	2.13399e-06	0.000555573	0.900497
KB.1507C5.3	-0.961132	2.75477	-3.39439	0.000936699	0.0295488	-4.93306
CTD.3138B18.6	-0.966163	1.42083	-3.52357	0.000606179	0.0218868	-4.52384
SNORA77	-0.966869	6.35495	-3.81224	0.000220227	0.0108999	-3.56527
SPON2	-0.96858	5.45132	-5.64257	1.16503e-07	0.000104006	3.73965
FGFBP2	-0.98671	6.19236	-4.76509	5.41499e-06	0.000982135	-0.00367739
AC079150.2	-1.03388	5.57984	-4.62372	9.69621e-06	0.00137036	-0.567813
RP13.580F15.2	-1.05785	2.48353	-4.4681	1.81811e-05	0.00202719	-1.17508
TRAV6	-1.06448	5.60764	-5.0057	1.9612e-06	0.000528282	0.982622
SPINK2	-1.09235	1.57487	-4.24832	4.31585e-05	0.0036184	-2.00733
TRAJ20	-1.74483	3.05054	-3.29478	0.00130003	0.0367466	-5.24

## Sheet: Table S6
Supplementary Table 6 DEGs in SLE
Symbol	logFC	AveExpr	t	P.Value	adj.P.Val	B
IFI27	5.22228	10.6357	9.28399	5.08668e-17	1.06357e-12	27.9425
IFI44L	3.62429	10.1649	8.43835	1.00685e-14	1.6194e-11	22.8703
RSAD2	3.17447	8.60866	8.56532	4.60795e-15	1.20434e-11	23.6199
ISG15	2.91383	11.0512	8.21688	3.89068e-14	4.7853e-11	21.574
IFIT1	2.88121	10.7071	7.76721	5.76496e-13	4.15654e-10	18.9901
OTOF	2.6922	7.15646	6.31865	1.99408e-09	3.97089e-07	11.198
IFIT3	2.64138	10.3217	7.92017	2.32217e-13	2.20701e-10	19.8615
IFI44	2.50368	9.95623	8.67962	2.27087e-15	7.91359e-12	24.2986
OAS3	2.41014	8.83642	8.38925	1.36041e-14	1.89633e-11	22.5816
HERC5	2.36487	10.5757	7.85082	3.51052e-13	2.82313e-10	19.4654
OASL	2.2952	8.72085	8.51317	6.35599e-15	1.32897e-11	23.3114
EPSTI1	2.26566	10.1174	8.99238	3.21686e-16	1.68153e-12	26.1733
IFITM3	2.0906	11.5004	7.51054	2.60143e-12	1.35983e-09	17.5467
OAS1	2.01044	9.57471	7.79938	4.76488e-13	3.68996e-10	19.1727
DEFA4	1.90194	8.01951	4.5779	8.70899e-06	0.000422497	3.25886
LY6E	1.89218	10.6854	7.16952	1.85219e-11	8.60612e-09	15.6678
MX1	1.87305	11.6746	6.81836	1.32926e-10	4.21113e-08	13.7832
XAF1	1.76462	10.0083	7.74932	6.40834e-13	4.4664e-10	18.8888
IFIT2	1.74161	11.475	7.23067	1.30712e-11	6.21151e-09	16.0013
EIF2AK2	1.71586	9.26827	8.41292	1.17681e-14	1.75756e-11	22.7207
ELANE	1.692	7.94733	4.44642	1.52025e-05	0.00063574	2.73706
SERPING1	1.66281	6.62449	6.89104	8.879e-11	2.94684e-08	14.1689
OAS2	1.6159	10.8547	6.99446	4.98035e-11	1.92841e-08	14.7217
CMPK2	1.60903	6.36066	6.9856	5.23447e-11	1.98995e-08	14.6741
DDX60	1.58383	7.90575	7.57288	1.80825e-12	1.08025e-09	17.895
SPATS2L	1.57836	6.97215	6.66519	3.08708e-10	8.96495e-08	12.9783
CEACAM6	1.54933	6.96199	4.36828	2.10526e-05	0.000819717	2.43267
SAMD9L	1.53394	8.79402	8.58837	3.99617e-15	1.19366e-11	23.7565
HES4	1.53345	8.0229	5.58985	8.25482e-08	9.43169e-06	7.65618
RTP4	1.52367	7.30574	6.99924	4.8487e-11	1.91286e-08	14.7473
HERC6	1.49503	7.94692	6.95617	6.1728e-11	2.30477e-08	14.5164
CEACAM8	1.44327	6.95357	3.77307	0.000218351	0.00513671	0.260393
OLFM4	1.44226	6.5556	3.68222	0.000305088	0.00657638	-0.0476347
RNASE3	1.42753	6.78408	4.65201	6.32946e-06	0.000326772	3.55827
TCN1	1.4204	7.31942	4.90955	2.03032e-06	0.000132663	4.62756
PARP9	1.41991	9.78372	9.04881	2.25498e-16	1.57165e-12	26.5141
LCN2	1.40656	9.20201	4.49785	1.22427e-05	0.000543488	2.93973
IFIT5	1.37373	6.90719	7.00653	4.65402e-11	1.87137e-08	14.7865
CTSG	1.3733	7.23637	4.03285	8.11494e-05	0.00244137	1.17609
IFIH1	1.37045	8.21296	8.35759	1.65123e-14	2.15784e-11	22.3959
LTF	1.35775	7.48184	3.90116	0.000134851	0.00360563	0.705503
ZBP1	1.35458	8.97997	6.45985	9.3897e-10	2.2829e-07	11.9164
LAP3	1.34316	8.68198	8.47302	8.13713e-15	1.54672e-11	23.0745
RNASE2	1.33856	9.26109	7.88604	2.84652e-13	2.47991e-10	19.6664
TNFAIP6	1.32343	8.29198	5.98959	1.10935e-08	1.7305e-06	9.56331
DHX58	1.29611	7.2237	6.82677	1.26877e-10	4.08133e-08	13.8277
IFI35	1.2823	9.16017	7.87581	3.02545e-13	2.53036e-10	19.6079
GBP1	1.27883	9.34979	7.52608	2.3763e-12	1.30753e-09	17.6334
IL1RN	1.26176	8.65319	8.54009	5.38426e-15	1.25088e-11	23.4706
CXCL10	1.25347	6.53767	5.87085	2.0322e-08	2.93044e-06	8.98751
MPO	1.24956	6.41072	4.68053	5.59249e-06	0.000301375	3.6745
LGALS3BP	1.24246	6.09572	6.425	1.13184e-09	2.54469e-07	11.7382
RETN	1.23968	6.52031	5.35081	2.62538e-07	2.45063e-05	6.5596
IRF7	1.23705	10.3432	5.86949	2.04625e-08	2.93048e-06	8.98096
CAMP	1.23129	9.44774	3.63969	0.000356051	0.00739292	-0.189612
DDX60L	1.22267	7.88299	6.77214	1.71606e-10	5.35538e-08	13.5392
FBXO6	1.21814	7.44826	9.12185	1.42198e-16	1.4866e-12	26.9564
HP	1.21307	6.33627	5.01167	1.27827e-06	9.21632e-05	5.06372
BATF2	1.19554	5.45986	6.27364	2.53e-09	4.9439e-07	10.9711
PARP12	1.18312	8.78862	6.34374	1.74559e-09	3.64986e-07	11.325
MT2A	1.1808	10.2549	7.09073	2.89546e-11	1.26127e-08	15.2404
MMP8	1.17924	5.05578	3.89192	0.000139678	0.00369221	0.672969
PLSCR1	1.17672	7.08698	5.6813	5.25649e-08	6.39e-06	8.08454
FCGR1BP	1.15129	6.74803	8.02075	1.27148e-13	1.32927e-10	20.4388
BPI	1.12977	6.84867	3.60234	0.000407335	0.00821307	-0.31314
FCGR1CP	1.12503	7.03775	7.04405	3.76836e-11	1.57585e-08	14.9884
AZU1	1.12104	6.10153	4.26369	3.23354e-05	0.00116771	2.0321
MT1A	1.09851	9.56659	7.69571	8.79366e-13	5.74583e-10	18.5856
HELZ2	1.09414	9.82254	6.61966	3.95737e-10	1.08874e-07	12.7411
TRIM22	1.08819	9.50756	6.24279	2.97652e-09	5.55679e-07	10.8162
CEACAM1	1.07531	8.22466	5.41704	1.91172e-07	1.94039e-05	6.86002
CCL2	1.06819	5.12139	4.12639	5.61468e-05	0.00184297	1.51825
CCR1	1.06629	8.55467	6.52708	6.53777e-10	1.66705e-07	12.2619
LOC100131257	1.06039	6.76277	5.59918	7.88524e-08	9.10897e-06	7.69964
ARG1	1.0581	6.60339	3.44697	0.000704942	0.012676	-0.815123
RNA28SN5	1.05381	8.2482	5.48779	1.3584e-07	1.47164e-05	7.18381
SIGLEC1	1.05042	4.93429	6.40131	1.28464e-09	2.79797e-07	11.6174
TNFSF10	1.05039	10.0126	8.73158	1.64423e-15	6.87584e-12	24.6083
TNFSF13B	1.04947	10.682	8.08562	8.60611e-14	9.4708e-11	20.8129
RIGI	1.04701	7.09977	6.8975	8.56521e-11	2.9359e-08	14.2033
OLR1	1.03959	5.55278	4.05016	7.58384e-05	0.00233535	1.23892
IFITM1	1.03485	12.129	8.44406	9.7213e-15	1.6194e-11	22.9039
MX2	1.02868	9.71013	6.261	2.70439e-09	5.23575e-07	10.9076
PARP14	1.00893	9.34867	6.57395	5.07306e-10	1.32591e-07	12.504
SCO2	1.00828	8.83807	6.0098	9.99987e-09	1.57208e-06	9.66208
CCL8	0.990879	5.44322	4.68158	5.56701e-06	0.000300777	3.67879
ANKRD22	0.989187	6.65491	5.65018	6.13234e-08	7.28187e-06	7.93823
IFI6	0.987444	10.7796	6.35796	1.61849e-09	3.41829e-07	11.397
MS4A3	0.980208	7.19949	3.78242	0.000210883	0.00501058	0.292482
ABCA1	0.953247	8.58028	5.21443	5.00372e-07	4.23574e-05	5.94944
JUP	0.944643	6.78062	3.92832	0.000121566	0.00332263	0.801484
MCEMP1	0.93327	8.67616	4.80595	3.22436e-06	0.000188319	4.19212
TDRD7	0.927645	7.36051	7.78797	5.09807e-13	3.80698e-10	19.1079
ASGR2	0.91479	6.89424	5.82473	2.56551e-08	3.46079e-06	8.76597
ANXA3	0.911508	7.42056	4.17223	4.67696e-05	0.00157981	1.68825
TOR1B	0.910159	7.50076	6.94192	6.68472e-11	2.45212e-08	14.4403
CLEC12A	0.907477	9.81498	3.99925	9.24859e-05	0.00269665	1.05479
CES1	0.90556	7.4691	3.70104	0.000284802	0.00625479	0.0156636
TLR2	0.886576	6.05494	4.72705	4.56483e-06	0.000255203	3.86524
CDC20	0.878663	5.89041	4.93437	1.81545e-06	0.000122845	4.73296
USP18	0.876861	6.11054	4.6704	5.84431e-06	0.000312528	3.63314
IFI16	0.876833	9.80957	6.89242	8.81126e-11	2.94684e-08	14.1762
H1-0	0.875967	7.07489	6.55951	5.48604e-10	1.41614e-07	12.4293
TRIM6	0.872636	5.10945	4.89975	2.12173e-06	0.000135254	4.58608
SLPI	0.87256	6.42761	3.63484	0.000362348	0.00749389	-0.205712
TIMM10	0.865784	7.81406	3.72587	0.000259986	0.00582018	0.0995814
SAMD9	0.863849	9.25482	6.63653	3.60982e-10	1.01997e-07	12.8289
STAT1	0.85732	10.982	6.36076	1.59456e-09	3.4021e-07	11.4113
FFAR2	0.846983	9.75884	4.9257	1.88787e-06	0.000126246	4.6961
CHMP5	0.843761	9.40076	6.43915	1.04925e-09	2.41407e-07	11.8105
C3AR1	0.84347	6.60294	5.83436	2.44395e-08	3.40501e-06	8.81211
CLEC4D	0.831424	6.63989	4.42579	1.65736e-05	0.000680821	2.65628
HESX1	0.828059	4.64799	4.80052	3.30284e-06	0.000192365	4.16949
CKAP4	0.820767	8.80502	6.45286	9.74886e-10	2.34298e-07	11.8806
KLHDC8B	0.820311	6.8393	4.66708	5.929e-06	0.000315393	3.61963
UBE2L6	0.818245	11.4438	6.93713	6.86604e-11	2.47521e-08	14.4147
LGALS9	0.813328	7.56307	7.52141	2.44184e-12	1.30914e-09	17.6073
DHRS9	0.812194	9.08198	3.8867	0.000142477	0.00372421	0.654622
CD38	0.807677	6.22512	4.25489	3.35134e-05	0.00120194	1.99873
CD163	0.80172	8.42587	5.28211	3.63831e-07	3.22345e-05	6.2508
MOV10	0.800674	6.7964	5.76485	3.46605e-08	4.50134e-06	8.48007
SLC26A8	0.787251	6.70996	3.63744	0.000358962	0.0074386	-0.197091
MT1E	0.786129	7.26073	5.41329	1.94651e-07	1.94734e-05	6.84293
NEXN	0.786082	6.57702	6.83785	1.19322e-10	3.8983e-08	13.8864
F5	0.775219	7.44779	4.94166	1.75664e-06	0.00011964	4.76399
ECHDC3	0.767744	5.98109	2.90822	0.00409028	0.0460052	-2.40341
SORT1	0.767125	7.76943	7.08341	3.01788e-11	1.28777e-08	15.2008
COL17A1	0.765823	5.81091	3.65476	0.000337132	0.00709165	-0.13945
TRIM5	0.748167	7.36589	5.45888	1.56249e-07	1.61733e-05	7.05115
TMCC2	0.745688	5.38113	3.28608	0.00122014	0.0189117	-1.31448
FCGR1A	0.744913	5.57058	5.9882	1.1173e-08	1.7305e-06	9.55652
TAP1	0.744132	11.0496	6.61079	4.15316e-10	1.12777e-07	12.695
SAP30	0.741807	5.73385	4.3783	2.01958e-05	0.000795242	2.47149
SIGLEC14	0.741688	9.45825	3.31284	0.00111526	0.0177736	-1.23288
CYSTM1	0.732422	7.77433	4.29956	2.79337e-05	0.00104012	2.1686
PARP10	0.726155	8.68031	5.58024	8.65342e-08	9.83339e-06	7.61144
RIN2	0.725674	6.64374	5.38496	2.22997e-07	2.12906e-05	6.71417
PRTN3	0.724643	5.1574	3.9614	0.000107061	0.00300476	0.919146
UNC93B1	0.721874	9.72436	7.54841	2.08607e-12	1.2116e-09	17.7581
TOP2A	0.720187	5.24833	4.56388	9.24683e-06	0.000439414	3.20268
GBP5	0.713996	9.01818	4.23272	3.66635e-05	0.00128624	1.915
TMEM140	0.712692	9.77438	4.39729	1.8665e-05	0.000744783	2.54516
BST2	0.71253	9.23417	5.70794	4.60493e-08	5.76553e-06	8.2102
TRAFD1	0.711167	7.66515	6.64853	3.38108e-10	9.68424e-08	12.8914
VNN1	0.706985	6.33489	3.49851	0.000588861	0.0109933	-0.650733
CISH	0.70585	6.60013	5.38595	2.21941e-07	2.1287e-05	6.71866
C10orf105	0.70415	6.36682	4.41804	1.71191e-05	0.000695036	2.626
C2orf88	0.701766	8.39722	4.03117	8.16823e-05	0.00245035	1.17002
BLVRA	0.701616	8.73468	5.17207	6.09962e-07	4.94329e-05	5.76224
MYD88	0.700814	9.09984	7.98775	1.54987e-13	1.54316e-10	20.249
STAT2	0.699793	10.4131	5.08658	9.06635e-07	6.79456e-05	5.38789
C1QB	0.686575	5.28371	3.69036	0.000296149	0.00640584	-0.0202818
GSN	0.68613	6.61168	5.43269	1.77297e-07	1.80834e-05	6.9314
TYMS	0.682738	6.10309	4.82313	2.98766e-06	0.000178085	4.26385
SIGLEC5	0.680281	7.16912	3.96866	0.000104105	0.00293359	0.945094
BST1	0.669196	7.09788	5.09044	8.90634e-07	6.7472e-05	5.4047
TRIM21	0.668278	7.90526	6.44388	1.02297e-09	2.40328e-07	11.8347
MGST1	0.667204	6.98396	4.96155	1.60544e-06	0.000110786	4.84882
SMIM24	0.661603	7.31968	3.15904	0.0018554	0.0260291	-1.69386
SLC22A16	0.655299	5.28438	4.4784	1.32904e-05	0.000574152	2.86285
JAK2	0.655223	6.66065	6.90329	8.29327e-11	2.89007e-08	14.2341
SQOR	0.654197	7.29967	6.67633	2.90459e-10	8.55381e-08	13.0365
SOCS1	0.653717	5.82153	5.68592	5.1375e-08	6.28187e-06	8.10628
NCOA7	0.652946	7.91766	7.13166	2.29649e-11	1.04386e-08	15.4621
TYMP	0.652929	11.8049	6.40846	1.23647e-09	2.72141e-07	11.6538
ADM	0.652754	9.69506	3.83685	0.000172022	0.00434566	0.48047
RGL1	0.651885	6.04577	4.98012	1.47571e-06	0.000103543	4.92826
REC8	0.651812	8.10482	5.40611	2.01486e-07	2.00285e-05	6.81024
MT1IP	0.650947	5.40754	5.9112	1.65575e-08	2.49066e-06	9.18233
GALM	0.64986	6.97099	5.0511	1.06728e-06	7.83011e-05	5.23391
GASK1B	0.648892	7.15509	4.60655	7.70144e-06	0.000381586	3.37417
PIK3AP1	0.645999	7.30987	5.03029	1.17403e-06	8.52355e-05	5.14396
SPTLC2	0.64588	6.53165	6.32811	1.89654e-09	3.84998e-07	11.2459
ATP8B4	0.645542	7.31778	5.05459	1.05036e-06	7.73308e-05	5.249
CARD16	0.643998	7.47277	4.82284	2.99163e-06	0.000178085	4.2626
CMTR1	0.643441	7.21668	6.15698	4.66598e-09	7.99681e-07	10.3879
CLEC5A	0.639964	5.47185	4.04748	7.66371e-05	0.00234957	1.22919
VCAN	0.63949	10.2801	4.17959	4.54105e-05	0.00155097	1.7157
ATP1B2	0.638536	5.33741	5.28465	3.59481e-07	3.19846e-05	6.26218
ABCA13	0.637285	4.43137	3.18814	0.0016874	0.0241492	-1.60813
CYBB	0.635323	8.90565	6.05518	7.91479e-09	1.27492e-06	9.88466
CDKN1A	0.634683	9.16491	5.04923	1.07647e-06	7.86992e-05	5.22582
NOD2	0.63343	7.71516	5.29355	3.44664e-07	3.09296e-05	6.30201
DTX3L	0.632397	6.79141	4.17036	4.7121e-05	0.00158912	1.68129
MCTP1	0.630587	6.40021	4.90278	2.09299e-06	0.000134653	4.59893
OSCAR	0.627995	8.27509	5.89749	1.77522e-08	2.65129e-06	9.11607
FAM8A1	0.627372	7.41841	4.89169	2.19989e-06	0.000138131	4.552
AQP10	0.626128	5.93954	3.10549	0.0022056	0.0294676	-1.84976
LMNB1	0.62448	6.86007	4.24917	3.43004e-05	0.00122596	1.9771
NADK	0.621452	8.48621	4.02866	8.24862e-05	0.00246793	1.16093
KCNJ15	0.617203	7.36546	2.91333	0.00402695	0.0456193	-2.38949
LHFPL2	0.616859	6.59404	5.25616	4.11252e-07	3.55039e-05	6.13491
MAFB	0.615524	8.29984	4.96239	1.59938e-06	0.000110786	4.85239
H2AC20	0.615037	8.76015	3.99614	9.361e-05	0.00271469	1.04359
FKBP5	0.614307	9.74622	3.19194	0.00166653	0.0239955	-1.59688
STARD8	0.612636	5.88916	7.63378	1.26565e-12	8.01923e-10	18.2368
CDC45	0.612118	4.75811	4.41295	1.74862e-05	0.000706929	2.60616
TRIM25	0.611474	8.65214	4.43182	1.61609e-05	0.000666484	2.67987
CLEC1B	0.610469	7.26462	3.26245	0.00132033	0.020151	-1.38606
ITPK1	0.60947	7.45137	4.37735	2.02758e-05	0.000796894	2.46779
SEPTIN4	0.608662	6.14602	3.95039	0.000111694	0.00308918	0.879901
H2BC5	0.597817	7.7563	3.14234	0.00195863	0.0270701	-1.74273
CCNB2	0.597466	5.17833	3.93486	0.000118557	0.00325315	0.824686
CYFIP1	0.597367	6.66386	5.18368	5.77801e-07	4.73774e-05	5.81343
CSRNP1	0.595778	8.38903	5.19753	5.41584e-07	4.49364e-05	5.87462
HK3	0.595668	8.40379	4.75121	4.10561e-06	0.000231386	3.96489
MAZ	0.594154	6.47303	4.91006	2.0256e-06	0.000132663	4.62975
LINC01686	0.593934	5.7335	3.33265	0.00104311	0.0168681	-1.1721
CD300C	0.590667	7.02606	3.99524	9.39351e-05	0.00271658	1.04037
NT5C3A	0.590591	9.96833	4.41947	1.7017e-05	0.000693583	2.63159
HBQ1	0.588514	10.8459	3.35051	0.000981818	0.0161772	-1.11703
RNF213	0.588228	6.85593	4.92418	1.90089e-06	0.000126246	4.68962
LIN7A	0.585688	5.67451	3.78212	0.000211121	0.00501058	0.291446
SLC2A5	0.583783	5.82391	3.40462	0.000816008	0.0141241	-0.948582
TCN2	0.582377	5.55632	5.41499	1.93071e-07	1.94734e-05	6.85065
LMO2	0.581844	8.98671	5.85894	2.15849e-08	3.06124e-06	8.93019
FUT4	0.580097	6.24997	5.98182	1.15441e-08	1.77483e-06	9.52543
HLX	0.578625	7.83489	3.58761	0.000429413	0.00851858	-0.361557
ALPK1	0.578522	7.75776	3.51531	0.000555063	0.0104935	-0.596667
TENT5A	0.577534	9.65414	5.81437	2.70294e-08	3.62281e-06	8.71637
GRN	0.576477	9.853	6.14806	4.88834e-09	8.18595e-07	10.3435
H2BC4	0.574434	6.52182	3.87231	0.00015047	0.00388897	0.604155
MFHAS1	0.57064	5.23928	4.28167	3.00516e-05	0.0010966	2.10041
MYB	0.5701	6.83951	4.67725	5.67282e-06	0.000304918	3.6611
AIM2	0.569769	8.10547	3.25081	0.00137245	0.0207494	-1.42115
GNA15	0.56921	7.46705	6.679	2.86248e-10	8.55022e-08	13.0504
SMCHD1	0.566353	6.81013	4.87541	2.36638e-06	0.000145526	4.4833
SHISA5	0.565411	10.5133	4.6587	6.14867e-06	0.000322212	3.58547
NCAPG	0.565327	4.89508	5.02185	1.22023e-06	8.8283e-05	5.10755
LTB4R	0.565083	6.81052	3.68123	0.000306183	0.00657963	-0.0509281
LY96	0.562385	10.2132	4.64675	6.47517e-06	0.000331837	3.5369
PHF11	0.562366	10.1019	5.88503	1.8912e-08	2.78473e-06	9.05588
TMEM121B	0.561504	6.01478	4.56696	9.12618e-06	0.000434668	3.21499
SRBD1	0.561093	7.1467	5.66531	5.6902e-08	6.83772e-06	8.00927
HSH2D	0.554678	8.29135	3.57806	0.000444318	0.00875612	-0.392844
ZNFX1	0.551535	8.81207	5.53651	1.07176e-07	1.19836e-05	7.40852
FAM13A	0.550758	6.166	5.20765	5.16539e-07	4.35497e-05	5.91937
GINS2	0.550563	5.07956	3.93957	0.000116434	0.00319911	0.841414
FBLN1	0.550456	5.73457	3.88889	0.000141295	0.00371257	0.662327
MTF1	0.549847	7.47879	5.19409	5.50378e-07	4.54856e-05	5.85939
IRAK3	0.548617	7.28395	3.29229	0.00119502	0.0186191	-1.2956
FPR1	0.54819	11.6462	3.74671	0.00024075	0.00548349	0.170385
DYNLT1	0.547249	9.55863	6.44437	1.0203e-09	2.40328e-07	11.8371
ACP5	0.547145	5.40598	5.10381	8.37319e-07	6.46034e-05	5.46298
SIAH2	0.544837	7.68655	2.95442	0.00354912	0.0419494	-2.27668
ZNF684	0.543006	5.20781	3.59747	0.000414509	0.0083017	-0.329158
CD14	0.542068	12.5933	5.80433	2.843e-08	3.7623e-06	8.66836
ANG	0.542016	7.00809	4.63367	6.85186e-06	0.000346052	3.48384
SNTB1	0.541806	7.09389	6.7455	1.98729e-10	6.11063e-08	13.399
CARD17P	0.540188	5.56481	4.5709	8.97365e-06	0.000430344	3.23079
MT1F	0.539883	8.02233	4.92625	1.88318e-06	0.000126246	4.69844
IRF9	0.53853	10.3756	5.64934	6.15806e-08	7.28187e-06	7.93426
PSTPIP2	0.537533	7.19143	3.76559	0.000224494	0.00523883	0.234814
H2AJ	0.535735	9.05885	4.57027	8.99784e-06	0.000430517	3.22827
UHRF1	0.53092	5.82274	5.18191	5.82601e-07	4.73992e-05	5.80562
PDE9A	0.528477	5.69927	2.90861	0.00408544	0.0460003	-2.40236
S100A6	0.526359	11.8688	6.46844	8.96637e-10	2.20562e-07	11.9604
DRAP1	0.525701	9.29677	6.18871	3.95308e-09	7.18739e-07	10.5458
PTTG3P	0.523571	6.0168	4.5512	9.76115e-06	0.000457614	3.15194
SP110	0.522705	10.1862	4.90287	2.09214e-06	0.000134653	4.59931
BRSK1	0.521651	7.6068	4.31617	2.60956e-05	0.000981355	2.23212
SAT1	0.52111	11.7947	4.95498	1.65392e-06	0.000113756	4.82078
LGALS9B	0.520236	5.75604	5.4139	1.94078e-07	1.94734e-05	6.84572
BNIP2	0.519202	8.45528	7.90435	2.55207e-13	2.32005e-10	19.771
IFI30	0.519183	9.60425	4.64836	6.43028e-06	0.000330346	3.54343
CXCR2P1	0.518473	6.1487	4.28895	2.91717e-05	0.00107197	2.12813
NUSAP1	0.517378	5.83005	4.77167	3.75188e-06	0.000214339	4.0496
CASP5	0.517295	5.66095	2.97196	0.00336158	0.0406755	-2.22812
MARCKS	0.51603	10.1834	5.47567	1.44057e-07	1.52924e-05	7.12814
C4orf33	0.516013	5.74048	5.75302	3.67739e-08	4.68845e-06	8.42384
EPB41L3	0.514483	6.55752	4.31921	2.57726e-05	0.000970952	2.24375
RRAGD	0.513777	8.11854	3.6947	0.000291493	0.00634178	-0.00570482
SCD	0.513463	5.94867	4.01101	8.83574e-05	0.00260941	1.09714
CTNNAL1	0.512918	5.91256	3.72438	0.000261422	0.00583983	0.0945086
GLDC	0.511213	4.6151	3.33231	0.00104432	0.0168745	-1.17315
STOM	0.510158	10.0157	3.79147	0.000203898	0.00492528	0.323555
ISG20	0.510096	11.1788	4.6885	5.4019e-06	0.000293373	3.70706
TAP2	0.509452	8.07759	4.09449	6.37057e-05	0.00203362	1.40084
NTNG2	0.508878	4.66047	4.32977	2.46777e-05	0.000936454	2.28428
RGL4	0.508003	8.49639	3.43482	0.000735266	0.0131063	-0.853561
H2BC6	0.507576	5.59472	3.46121	0.00067087	0.012187	-0.769889
NFIL3	0.507395	7.78332	3.00735	0.00301039	0.0374222	-2.12928
DDIT3	0.506101	7.16444	3.7876	0.000206853	0.0049771	0.310279
ACOT9	0.505011	7.30006	6.21217	3.49592e-09	6.46869e-07	10.6629
ERLIN1	0.503488	5.36147	4.90091	2.11069e-06	0.000134962	4.59099
LTBR	0.503322	7.8672	5.4799	1.41133e-07	1.51334e-05	7.14758
ABLIM3	0.502436	5.39035	3.61349	0.000391339	0.00794417	-0.276378
GADD45B	0.501796	7.88264	5.8959	1.78967e-08	2.65392e-06	9.10836
KRT73	-0.500577	5.02873	-4.35755	2.20078e-05	0.000842785	2.39121
DYRK2	-0.502864	7.91866	-3.44906	0.000699826	0.0126362	-0.808474
MS4A1	-0.503263	5.54574	-4.99572	1.37466e-06	9.80982e-05	4.99515
ZFP90	-0.503506	7.27043	-4.55398	9.64629e-06	0.000453246	3.16304
NCALD	-0.505344	6.9336	-3.54015	0.000508438	0.00975315	-0.516358
RPL5	-0.509503	10.7983	-4.06396	7.18439e-05	0.00224542	1.28916
AXIN2	-0.510704	6.24258	-3.40862	0.000804868	0.0140358	-0.936052
PRSS30P	-0.512718	5.05263	-5.00901	1.29387e-06	9.29671e-05	5.05228
ABLIM1	-0.513697	8.7064	-3.07717	0.00241461	0.0313196	-1.93125
STIP1	-0.513912	7.37446	-5.74234	3.87906e-08	4.91559e-06	8.37312
HNRNPA1	-0.514514	10.1447	-3.20471	0.00159818	0.0234336	-1.55901
NBPF10	-0.516182	10.763	-3.88887	0.000141306	0.00371257	0.662256
ATM	-0.516852	9.5506	-5.0788	9.39689e-07	6.97044e-05	5.35408
MDC1	-0.51717	6.68367	-5.14485	6.92342e-07	5.44217e-05	5.64255
PNPLA7	-0.517396	6.51149	-4.00688	8.9786e-05	0.00264041	1.08226
MPZL1	-0.520498	5.80801	-3.36628	0.000930496	0.0155895	-1.06817
PVRIG	-0.521609	7.89783	-3.29136	0.00119873	0.018649	-1.29841
KLRC3	-0.522539	5.88549	-3.90506	0.00013286	0.00356607	0.719265
TAGLN	-0.527412	6.66977	-3.9075	0.00013163	0.00354216	0.727867
CXCR6	-0.527988	5.29856	-3.41553	0.000785926	0.0137608	-0.914339
NBPF9	-0.536322	10.3291	-3.6544	0.00033758	0.00709392	-0.140669
RPS23	-0.536527	10.2887	-3.34634	0.000995805	0.0162793	-1.12989
SIGLEC10	-0.536743	8.17188	-3.7421	0.00024489	0.00555358	0.154678
COBLL1	-0.538123	6.07828	-3.64761	0.000345994	0.00723439	-0.163291
SYTL2	-0.541424	6.76286	-3.99785	9.29898e-05	0.00270045	1.04975
KLHL3	-0.542607	5.7365	-3.69416	0.000292064	0.00634178	-0.00750348
ANXA2R	-0.54411	8.34338	-5.15467	6.61454e-07	5.29898e-05	5.68567
ZNF329	-0.544528	5.62232	-6.253	2.82079e-09	5.31351e-07	10.8674
PLEKHF1	-0.549356	7.66246	-3.6517	0.000340896	0.00713492	-0.149651
TXNDC12	-0.549413	9.08519	-4.83593	2.8224e-06	0.000170559	4.3174
KLF12	-0.550691	6.87644	-3.61003	0.000396239	0.00802807	-0.287799
TAGAP	-0.552405	7.7348	-4.42191	1.68446e-05	0.000689047	2.64111
HLA-DPB1	-0.553181	6.1759	-3.54617	0.00049771	0.00958474	-0.496827
SIGLEC17P	-0.555391	4.76171	-5.82706	2.53559e-08	3.45744e-06	8.77712
FBL	-0.555594	8.89022	-4.09854	6.26953e-05	0.00201676	1.41569
TRAF5	-0.55575	6.48535	-4.79488	3.38632e-06	0.000196679	4.14601
HDC	-0.560033	5.99884	-3.3617	0.000945147	0.0157467	-1.08239
NCR3	-0.563722	5.85755	-4.61385	7.46313e-06	0.00037154	3.40365
TMEM204	-0.565384	6.63945	-3.59938	0.000411682	0.00827679	-0.32288
KLRG1	-0.566047	7.99306	-2.87309	0.00455104	0.0498805	-2.49853
LAMA5	-0.567031	5.38641	-5.47122	1.47192e-07	1.54655e-05	7.10774
SRSF5	-0.567893	9.97808	-7.10827	2.62191e-11	1.16642e-08	15.3353
D2HGDH	-0.569148	7.10181	-5.14515	6.91367e-07	5.44217e-05	5.64388
HLA-DOA	-0.570381	6.38968	-4.29072	2.89625e-05	0.00106992	2.13485
AFF3	-0.572139	5.25226	-5.27356	3.78844e-07	3.32826e-05	6.21255
TNFRSF25	-0.573376	7.72698	-3.78593	0.00020815	0.00500253	0.304517
SNORD13	-0.574421	7.1594	-3.72995	0.000256116	0.00575201	0.113393
CD1C	-0.577229	5.39142	-6.50832	7.23428e-10	1.82243e-07	12.1652
SAP25	-0.579908	9.06146	-4.3382	2.38364e-05	0.000907822	2.31667
ADARB1	-0.582157	7.25827	-4.89486	2.16883e-06	0.000136938	4.5654
PRAG1	-0.587047	8.0791	-3.78357	0.000209989	0.00501058	0.296401
CACNA1I	-0.590457	6.15685	-4.59476	8.10152e-06	0.000395797	3.32666
TRABD2A	-0.593281	6.78383	-3.48128	0.0006255	0.0114825	-0.705914
FAM43A	-0.597632	5.90851	-7.02562	4.18034e-11	1.71386e-08	14.8891
SGSM2	-0.600069	8.69057	-6.31408	2.043e-09	4.02991e-07	11.1749
GOLGA8B	-0.603534	8.37717	-3.95348	0.000110376	0.00306081	0.890899
CD6	-0.604246	9.1909	-3.79323	0.000202564	0.0049021	0.329607
CFAP410	-0.605606	6.31511	-5.23942	4.44978e-07	3.78213e-05	6.06037
SPOCK2	-0.609566	10.3797	-4.08665	6.57071e-05	0.00208795	1.37209
MXD4	-0.610204	8.81639	-6.25348	2.81359e-09	5.31351e-07	10.8699
ITPR3	-0.61508	8.30865	-5.15246	6.68277e-07	5.32141e-05	5.67597
CD247	-0.616406	10.5018	-4.17558	4.61454e-05	0.00156378	1.70076
ZSCAN18	-0.616973	6.98563	-5.91904	1.59099e-08	2.41058e-06	9.22027
PPP1R13B	-0.617873	5.22213	-5.82987	2.49985e-08	3.43878e-06	8.79062
GZMK	-0.629007	9.28545	-2.95463	0.00354684	0.0419494	-2.2761
IL2RB	-0.630257	9.30683	-4.05134	7.54868e-05	0.00232796	1.24323
BCL11A	-0.632197	7.601	-5.38653	2.21327e-07	2.1287e-05	6.72129
EIF4B	-0.632251	10.3558	-5.25608	4.11416e-07	3.55039e-05	6.13453
IL7R	-0.632668	9.92512	-3.80144	0.00019645	0.00478948	0.357886
GPR162	-0.640566	7.71161	-4.61919	7.29355e-06	0.00036571	3.42522
PLEKHA1	-0.64192	7.03457	-5.64913	6.16428e-08	7.28187e-06	7.9333
COLQ	-0.645107	5.87743	-6.34078	1.77321e-09	3.6709e-07	11.31
EBF1	-0.653486	4.68092	-4.54968	9.82466e-06	0.000458535	3.14586
HOPX	-0.658626	7.85544	-3.14925	0.00191529	0.0266446	-1.72254
ADGRG1	-0.663591	8.72033	-3.05776	0.0025683	0.0329653	-1.98673
ATP6V0E2	-0.663966	8.4367	-4.3532	2.24065e-05	0.000856484	2.37444
PASK	-0.667969	7.32871	-5.1362	7.20703e-07	5.63694e-05	5.60463
PDZD4	-0.668611	5.41789	-5.52991	1.10682e-07	1.23098e-05	7.378
TPM2	-0.675395	6.1633	-5.26293	3.98329e-07	3.47027e-05	6.16511
STAG3L5P-PVRIG2P-PILRB	-0.679036	8.52165	-6.59028	4.64298e-10	1.23175e-07	12.5886
MEF2D	-0.679156	7.33833	-7.54068	2.18236e-12	1.23327e-09	17.7149
KLF13	-0.681337	9.26948	-8.1114	7.36707e-14	8.55767e-11	20.962
HNRNPDL	-0.682872	7.53974	-7.39009	5.23113e-12	2.66775e-09	16.8778
TSPAN13	-0.685459	5.71993	-4.83368	2.85083e-06	0.000171288	4.30797
DBNDD1	-0.686136	6.03868	-6.17846	4.17101e-09	7.45398e-07	10.4947
GNG7	-0.693097	6.14096	-5.69558	4.89689e-08	6.09459e-06	8.15183
NSG1	-0.693521	6.66918	-3.00684	0.00301526	0.0374606	-2.13073
CXXC5	-0.699586	8.11216	-4.91003	2.02589e-06	0.000132663	4.62962
CD40LG	-0.70315	5.59579	-4.98215	1.46218e-06	0.000102938	4.93695
P2RY10	-0.706808	6.64904	-5.45412	1.59885e-07	1.64681e-05	7.02935
AUTS2	-0.710529	6.66168	-6.25485	2.79339e-09	5.31351e-07	10.8767
CRIP2	-0.715762	5.24155	-4.47188	1.36601e-05	0.000586488	2.83717
HLA-DQA1	-0.72564	8.88129	-3.40537	0.000813901	0.014111	-0.946226
ABCB1	-0.732176	5.59455	-6.70536	2.4775e-10	7.50754e-08	13.1884
PTGDR	-0.732512	5.92982	-5.38638	2.21485e-07	2.1287e-05	6.72061
CD72	-0.736244	5.35633	-4.20359	4.1238e-05	0.00142347	1.80545
FCMR	-0.736271	9.31351	-4.51943	1.11736e-05	0.000505689	3.02532
BLK	-0.741602	5.21856	-4.49615	1.23311e-05	0.000545096	2.933
CNTNAP2	-0.745553	4.65144	-4.08407	6.63784e-05	0.00209329	1.36265
NIBAN3	-0.756101	5.46638	-6.02952	9.03512e-09	1.43996e-06	9.75864
IL11RA	-0.765777	8.03622	-5.4799	1.41136e-07	1.51334e-05	7.14756
MATK	-0.782487	8.56612	-4.90769	2.04734e-06	0.000133029	4.6197
OSBPL10	-0.788157	5.02889	-5.31964	3.04541e-07	2.83006e-05	6.41913
HLA-DOB	-0.799762	6.27736	-4.71817	4.7456e-06	0.000263198	3.82874
FCRL2	-0.801219	5.90769	-5.24845	4.26465e-07	3.65449e-05	6.10056
LINC00926	-0.802216	5.17025	-5.75389	3.66156e-08	4.68845e-06	8.42794
HLA-DQA2	-0.815524	9.32643	-3.82701	0.000178507	0.00445927	0.446293
STMN3	-0.822494	9.35748	-6.08483	6.78982e-09	1.10913e-06	10.0306
RNY1	-0.822682	6.55393	-4.84847	2.66909e-06	0.000161762	4.36997
KIR2DL3	-0.824245	7.18251	-3.37148	0.000914127	0.0154043	-1.05202
FCER2	-0.825047	5.3754	-4.21888	3.87727e-05	0.00135116	1.86288
AKR1C3	-0.829689	6.54581	-4.99474	1.38083e-06	9.82034e-05	4.99093
PTGDS	-0.831498	5.61121	-7.25612	1.13013e-11	5.49531e-09	16.1405
S1PR5	-0.85203	6.98759	-4.06023	7.29018e-05	0.00226831	1.27558
SH2D1B	-0.858516	5.84291	-5.69329	4.95289e-08	6.12782e-06	8.14103
GNLY	-0.871982	10.0742	-3.77041	0.000220516	0.00516902	0.251298
CLIC3	-0.882719	6.65914	-5.1563	6.56444e-07	5.27907e-05	5.69285
FCER1A	-0.894883	8.42324	-3.91655	0.000127163	0.00344857	0.759819
MIR600HG	-0.91557	5.37327	-6.4389	1.05065e-09	2.41407e-07	11.8092
ID3	-0.945928	6.38458	-5.10799	8.213e-07	6.36021e-05	5.48122
KRT72	-0.949919	5.40235	-5.27666	3.73323e-07	3.29359e-05	6.22644
GPR183	-1.02915	7.98398	-5.94053	1.42587e-08	2.17617e-06	9.3245
CD79A	-1.07563	9.09408	-4.4924	1.2528e-05	0.000551472	2.91816
CD19	-1.11551	6.66006	-4.51515	1.13778e-05	0.00050942	3.00835
KLRF1	-1.1174	6.77762	-6.1176	5.72821e-09	9.43079e-07	10.1925
CD79B	-1.15272	8.86324	-5.596	8.00952e-08	9.20171e-06	7.6848
CXCR5	-1.23387	6.47852	-6.14784	4.8938e-09	8.18595e-07	10.3425
VPREB3	-1.24369	6.33665	-4.47126	1.36959e-05	0.000586818	2.83472
KLRB1	-1.25592	9.71162	-6.90512	8.20909e-11	2.89007e-08	14.2439
FCRLA	-1.43178	7.17957	-5.20405	5.25324e-07	4.3936e-05	5.90343
RNA5S9	-1.44524	8.58672	-6.58984	4.65391e-10	1.23175e-07	12.5863

## Sheet: Table S7
Supplementary Table 7 GO enrichment analysis
	ONTOLOGY	ID	Description	GeneRatio	BgRatio	pvalue	p.adjust	qvalue	geneID	Count
GO:0002443	BP	GO:0002443	leukocyte mediated immunity	10/57	466/18870	1.17e-06	0.00132908	0.00108252	ELANE/ANXA3/ARG1/KLRB1/IL2RB/CD40LG/IL7R/PTGDS/NCR3/SH2D1B	10
GO:0006968	BP	GO:0006968	cellular defense response	4/57	52/18870	1.82e-05	0.0092553	0.00753837	LY96/FCMR/KLRG1/GNLY	4
GO:0050832	BP	GO:0050832	defense response to fungus	4/57	56/18870	2.44e-05	0.0092553	0.00753837	ELANE/ARG1/CLEC4D/GNLY	4
GO:0009620	BP	GO:0009620	response to fungus	4/57	67/18870	4.98e-05	0.0116131	0.00945876	ELANE/ARG1/CLEC4D/GNLY	4
GO:0001906	BP	GO:0001906	cell killing	6/57	223/18870	5.59e-05	0.0116131	0.00945876	ELANE/ARG1/KLRB1/IL7R/NCR3/GNLY	6
GO:0001909	BP	GO:0001909	leukocyte mediated cytotoxicity	5/57	140/18870	6.43e-05	0.0116131	0.00945876	ELANE/ARG1/KLRB1/IL7R/NCR3	5
GO:0002768	BP	GO:0002768	immune response-regulating cell surface receptor signaling pathway	7/57	346/18870	7.89e-05	0.0116131	0.00945876	CLEC4D/LY96/PLSCR1/C3AR1/PLEKHA1/CD247/NCR3	7
GO:0032496	BP	GO:0032496	response to lipopolysaccharide	7/57	348/18870	8.18e-05	0.0116131	0.00945876	ELANE/ABCA1/LY96/IRAK3/ADM/MMP8/CD6	7
GO:0002449	BP	GO:0002449	lymphocyte mediated immunity	7/57	368/18870	0.000115815	0.0125294	0.0102051	ARG1/KLRB1/IL2RB/CD40LG/IL7R/NCR3/SH2D1B	7
GO:0002237	BP	GO:0002237	response to molecule of bacterial origin	7/57	369/18870	0.00011778	0.0125294	0.0102051	ELANE/ABCA1/LY96/IRAK3/ADM/MMP8/CD6	7
GO:0002764	BP	GO:0002764	immune response-regulating signaling pathway	8/57	500/18870	0.000121324	0.0125294	0.0102051	CLEC4D/LY96/IRAK3/PLSCR1/C3AR1/PLEKHA1/CD247/NCR3	8
GO:1903037	BP	GO:1903037	regulation of leukocyte cell-cell adhesion	7/57	382/18870	0.000145896	0.013239	0.0107831	ELANE/ARG1/VNN1/LGALS9B/CD40LG/CD6/IL7R	7
GO:0002446	BP	GO:0002446	neutrophil mediated immunity	3/57	35/18870	0.000159688	0.013239	0.0107831	ELANE/ANXA3/ARG1	3
GO:0002697	BP	GO:0002697	regulation of immune effector process	7/57	389/18870	0.000163157	0.013239	0.0107831	ARG1/IRAK3/KLRB1/CD40LG/IL7R/NCR3/SH2D1B	7
GO:0001910	BP	GO:0001910	regulation of leukocyte mediated cytotoxicity	4/57	96/18870	0.000202106	0.0153061	0.0124667	ARG1/KLRB1/IL7R/NCR3	4
GO:0002706	BP	GO:0002706	regulation of lymphocyte mediated immunity	5/57	188/18870	0.000256095	0.0171695	0.0139844	ARG1/KLRB1/IL7R/NCR3/SH2D1B	5
GO:0007159	BP	GO:0007159	leukocyte cell-cell adhesion	7/57	419/18870	0.000256938	0.0171695	0.0139844	ELANE/ARG1/VNN1/LGALS9B/CD40LG/CD6/IL7R	7
GO:0045088	BP	GO:0045088	regulation of innate immune response	7/57	425/18870	0.00028009	0.0176768	0.0143976	ARG1/LY96/IRAK3/PLSCR1/KLRB1/NCR3/SH2D1B	7
GO:0002526	BP	GO:0002526	acute inflammatory response	4/57	107/18870	0.000306331	0.0183154	0.0149177	ELANE/VNN1/PLSCR1/CD6	4
GO:0002444	BP	GO:0002444	myeloid leukocyte mediated immunity	4/57	110/18870	0.000340401	0.0190597	0.015524	ELANE/ANXA3/ARG1/PTGDS	4
GO:0031341	BP	GO:0031341	regulation of cell killing	4/57	111/18870	0.000352337	0.0190597	0.015524	ARG1/KLRB1/IL7R/NCR3	4
GO:0002429	BP	GO:0002429	immune response-activating cell surface receptor signaling pathway	6/57	318/18870	0.00038488	0.0198738	0.0161871	LY96/PLSCR1/C3AR1/PLEKHA1/CD247/NCR3	6
GO:0033089	BP	GO:0033089	positive regulation of T cell differentiation in thymus	2/57	11/18870	0.000484516	0.0225479	0.0183651	VNN1/IL7R	2
GO:0045332	BP	GO:0045332	phospholipid translocation	3/57	52/18870	0.000519941	0.0225479	0.0183651	ABCA1/PLSCR1/ABCB1	3
GO:0002757	BP	GO:0002757	immune response-activating signaling pathway	7/57	473/18870	0.000532454	0.0225479	0.0183651	LY96/IRAK3/PLSCR1/C3AR1/PLEKHA1/CD247/NCR3	7
GO:0002715	BP	GO:0002715	regulation of natural killer cell mediated immunity	3/57	53/18870	0.00054996	0.0225479	0.0183651	KLRB1/NCR3/SH2D1B	3
GO:0070943	BP	GO:0070943	neutrophil-mediated killing of symbiont cell	2/57	12/18870	0.000580291	0.0225479	0.0183651	ELANE/ARG1	2
GO:0031349	BP	GO:0031349	positive regulation of defense response	7/57	480/18870	0.000580966	0.0225479	0.0183651	ARG1/LY96/IRAK3/MMP8/PLSCR1/NCR3/SH2D1B	7
GO:0071222	BP	GO:0071222	cellular response to lipopolysaccharide	5/57	226/18870	0.000594749	0.0225479	0.0183651	ABCA1/LY96/IRAK3/MMP8/CD6	5
GO:0045785	BP	GO:0045785	positive regulation of cell adhesion	7/57	482/18870	0.000595455	0.0225479	0.0183651	ELANE/VNN1/SPOCK2/CD40LG/CD6/IL7R/ADGRG1	7
GO:0022407	BP	GO:0022407	regulation of cell-cell adhesion	7/57	493/18870	0.000680385	0.0241781	0.0196929	ELANE/ARG1/VNN1/LGALS9B/CD40LG/CD6/IL7R	7
GO:0034204	BP	GO:0034204	lipid translocation	3/57	57/18870	0.000681074	0.0241781	0.0196929	ABCA1/PLSCR1/ABCB1	3
GO:0001819	BP	GO:0001819	positive regulation of cytokine production	7/57	499/18870	0.000730617	0.02447	0.0199306	ELANE/LY96/IRAK3/MMP8/C3AR1/CD40LG/CD6	7
GO:0006909	BP	GO:0006909	phagocytosis	5/57	237/18870	0.000737078	0.02447	0.0199306	ELANE/ANXA3/ABCA1/PLSCR1/IL2RB	5
GO:0071219	BP	GO:0071219	cellular response to molecule of bacterial origin	5/57	239/18870	0.000765475	0.02447	0.0199306	ABCA1/LY96/IRAK3/MMP8/CD6	5
GO:0002274	BP	GO:0002274	myeloid leukocyte activation	5/57	241/18870	0.000794683	0.02447	0.0199306	ANXA3/CLEC4D/MMP8/PLSCR1/PTGDS	5
GO:0070942	BP	GO:0070942	neutrophil mediated cytotoxicity	2/57	14/18870	0.000796998	0.02447	0.0199306	ELANE/ARG1	2
GO:0002833	BP	GO:0002833	positive regulation of response to biotic stimulus	6/57	369/18870	0.000840468	0.0251256	0.0204646	ARG1/LY96/IRAK3/PLSCR1/NCR3/SH2D1B	6
GO:0097035	BP	GO:0097035	regulation of membrane lipid distribution	3/57	62/18870	0.000870969	0.0253698	0.0206635	ABCA1/PLSCR1/ABCB1	3
GO:0002703	BP	GO:0002703	regulation of leukocyte mediated immunity	5/57	249/18870	0.000919921	0.0261258	0.0212792	ARG1/KLRB1/IL7R/NCR3/SH2D1B	5
GO:0002696	BP	GO:0002696	positive regulation of leukocyte activation	6/57	380/18870	0.000978428	0.0268255	0.0218491	CLEC4D/VNN1/MMP8/CD40LG/CD6/IL7R	6
GO:0050863	BP	GO:0050863	regulation of T cell activation	6/57	381/18870	0.000991786	0.0268255	0.0218491	ARG1/VNN1/LGALS9B/CD40LG/CD6/IL7R	6
GO:0050867	BP	GO:0050867	positive regulation of cell activation	6/57	396/18870	0.00120955	0.03134	0.0255262	CLEC4D/VNN1/MMP8/CD40LG/CD6/IL7R	6
GO:0071216	BP	GO:0071216	cellular response to biotic stimulus	5/57	265/18870	0.00121387	0.03134	0.0255262	ABCA1/LY96/IRAK3/MMP8/CD6	5
GO:0007189	BP	GO:0007189	adenylate cyclase-activating G protein-coupled receptor signaling pathway	4/57	158/18870	0.00132374	0.033417	0.0272179	ABCA1/ADM/ADGRG1/S1PR5	4
GO:1903039	BP	GO:1903039	positive regulation of leukocyte cell-cell adhesion	5/57	275/18870	0.00142986	0.0353112	0.0287607	ELANE/VNN1/CD40LG/CD6/IL7R	5
GO:0002228	BP	GO:0002228	natural killer cell mediated immunity	3/57	79/18870	0.00175625	0.0424491	0.0345744	KLRB1/NCR3/SH2D1B	3
GO:0042581	CC	GO:0042581	specific granule	7/58	160/19886	4.08e-07	4.97e-05	3.91e-05	ELANE/ANXA3/MCEMP1/ARG1/CLEC4D/MMP8/C3AR1	7
GO:0045335	CC	GO:0045335	phagocytic vesicle	5/58	142/19886	5.85e-05	0.00356683	0.00280053	ELANE/ANXA3/ABCA1/ATP6V0E2/GNLY	5
GO:0070820	CC	GO:0070820	tertiary granule	5/58	164/19886	0.000115542	0.00390801	0.00306842	MCEMP1/TNFAIP6/CLEC4D/CYSTM1/MMP8	5
GO:0009897	CC	GO:0009897	external side of plasma membrane	7/58	387/19886	0.000128132	0.00390801	0.00306842	CLEC4D/ABCA1/ABCB1/IL11RA/IL2RB/CD40LG/IL7R	7
GO:0030139	CC	GO:0030139	endocytic vesicle	6/58	348/19886	0.000517432	0.0126253	0.0099129	ELANE/ANXA3/ABCA1/ATP6V0E2/IL7R/GNLY	6
GO:0035580	CC	GO:0035580	specific granule lumen	3/58	62/19886	0.00078809	0.0160245	0.0125818	ELANE/ARG1/MMP8	3
GO:0005766	CC	GO:0005766	primary lysosome	4/58	155/19886	0.00108613	0.0165634	0.0130049	ELANE/ARG1/VNN1/C3AR1	4
GO:0042582	CC	GO:0042582	azurophil granule	4/58	155/19886	0.00108613	0.0165634	0.0130049	ELANE/ARG1/VNN1/C3AR1	4
GO:0070821	CC	GO:0070821	tertiary granule membrane	3/58	73/19886	0.00126695	0.0171742	0.0134845	MCEMP1/CLEC4D/CYSTM1	3
GO:0030667	CC	GO:0030667	secretory granule membrane	5/58	314/19886	0.00219775	0.0264473	0.0207654	MCEMP1/CLEC4D/VNN1/CYSTM1/C3AR1	5
GO:0035579	CC	GO:0035579	specific granule membrane	3/58	91/19886	0.0023846	0.0264473	0.0207654	MCEMP1/CLEC4D/C3AR1	3
GO:0140375	MF	GO:0140375	immune receptor activity	5/55	147/18496	7.48e-05	0.0157894	0.0122093	C3AR1/IL11RA/IL2RB/IL7R/KLRF1	5
GO:0140303	MF	GO:0140303	intramembrane lipid transporter activity	3/55	42/18496	0.0002631	0.0277571	0.0214634	ABCA1/PLSCR1/ABCB1	3
GO:0019955	MF	GO:0019955	cytokine binding	4/55	145/18496	0.000906203	0.0339222	0.0262307	ELANE/MMP8/IL11RA/IL2RB	4
GO:0005548	MF	GO:0005548	phospholipid transporter activity	3/55	64/18496	0.000911736	0.0339222	0.0262307	ABCA1/PLSCR1/ABCB1	3
GO:0140328	MF	GO:0140328	floppase activity	2/55	16/18496	0.00101436	0.0339222	0.0262307	ABCA1/ABCB1	2
GO:0008525	MF	GO:0008525	phosphatidylcholine transporter activity	2/55	17/18496	0.00114742	0.0339222	0.0262307	ABCA1/ABCB1	2
GO:0046624	MF	GO:0046624	sphingolipid transporter activity	2/55	17/18496	0.00114742	0.0339222	0.0262307	ABCA1/ABCB1	2
GO:0030246	MF	GO:0030246	carbohydrate binding	5/55	273/18496	0.00128615	0.0339222	0.0262307	CLEC4D/LGALS9B/KLRB1/KLRG1/KLRF1	5

## Sheet: Table S8
Supplementary Table 8 Univariate logistic regression analysis of the hub genes
Variables	PSC			SLE
	OR (95%CI)	P value		OR (95%CI)	P value
IFI27	1.69 (1.27-2.24)	<0.001		2.41 (1.64-3.56)	<0.001
ELANE	1.60 (1.21-2.10)	<0.001		2.21 (1.46-3.33)	<0.001
IFITM3	1.85 (1.28-2.66)	<0.001		4.31 (2.37-7.84)	<0.001
C3AR1	2.62 (1.46-4.70)	0.001		12.53 (4.25-36.89)	<0.001
SH2D1B	0.42 (0.28-0.65)	<0.001		0.13 (0.05-0.31)	<0.001

## Sheet: Table S9
Supplementary Table 9 Risk scores in the PSC and SLE datasets
Dataset	Samples	Group	IFI27	ELANE	IFITM3	C3AR1	SH2D1B	Risk score
GSE177044	PSC043	PSC	3.05149	3.12057	7.88405	4.46061	2.89419	-0.099728
GSE177044	PSC042	PSC	2.39309	2.95486	7.09755	4.55385	3.63974	-1.11599
GSE177044	PSC041	PSC	4.27767	1.92536	11.0203	5.5716	1.138	2.83954
GSE177044	PSC040	PSC	1.51793	2.18868	7.84806	4.14171	2.42309	-1.02343
GSE177044	PSC039	PSC	2.87974	3.86526	9.1775	4.92178	0.944481	2.23869
GSE177044	PSC038	PSC	1.94574	7.45822	6.46401	4.81184	1.3808	2.23386
GSE177044	PSC037	PSC	2.03071	3.5711	5.64102	2.82117	3.28127	-2.42044
GSE177044	PSC036	PSC	9.28007	1.92198	9.28147	5.48217	4.18872	2.20534
GSE177044	PSC035	PSC	5.95493	1.45837	7.73134	4.4408	3.51692	-0.0481639
GSE177044	PSC034	PSC	2.67704	5.23557	6.2257	5.13578	1.06899	2.08071
GSE177044	PSC033	PSC	4.31987	4.53115	10.2525	4.89054	2.71789	2.01745
GSE177044	PSC032	PSC	0	3.17916	7.91254	3.77134	3.22133	-2.13712
GSE177044	PSC031	PSC	3.4334	5.76593	8.58559	4.85189	0	3.74858
GSE177044	PSC030	PSC	6.18817	5.62835	9.08595	4.29223	1.39801	3.50681
GSE177044	PSC029	PSC	1.5729	3.98056	7.00194	4.16748	2.62278	-0.611066
GSE177044	PSC028	PSC	7.23373	4.97749	10.413	5.41438	1.43293	4.83259
GSE177044	PSC027	PSC	2.49875	1.44943	6.8954	4.07781	1.37388	-0.389301
GSE177044	PSC026	PSC	2.14456	4.35022	8.03751	3.14882	3.91736	-1.72541
GSE177044	PSC025	PSC	3.4629	4.60684	6.944	2.69734	1.78195	-0.0663737
GSE177044	PSC024	PSC	7.26284	3.27044	7.60999	4.50141	2.48417	2.02243
GSE177044	PSC023	PSC	3.40703	3.07861	7.79401	4.86162	4.06227	-0.553838
GSE177044	PSC022	PSC	2.38845	3.35344	8.06281	5.44757	2.83891	0.549451
GSE177044	PSC021	PSC	3.84954	2.54312	7.55132	3.54398	2.85114	-0.738066
GSE177044	PSC020	PSC	5.20746	2.38633	6.8568	3.68763	3.08628	-0.452625
GSE177044	PSC019	PSC	1.57272	2.31615	6.13631	4.14098	1.21255	-0.44451
GSE177044	PSC018	PSC	4.86328	2.12612	8.75974	5.02447	0.498352	2.70007
GSE177044	PSC017	PSC	4.65416	2.1057	7.4954	3.91722	1.7784	0.503419
GSE177044	PSC016	PSC	1.50692	1.79707	7.46721	4.66079	2.21457	-0.720987
GSE177044	PSC015	PSC	3.02656	5.30893	8.20931	4.43536	1.66356	1.74219
GSE177044	PSC014	PSC	2.61597	1.89974	6.32167	3.98393	3.15275	-1.69611
GSE177044	PSC013	PSC	6.04574	2.89632	9.60438	5.12395	3.78288	1.32676
GSE177044	PSC012	PSC	4.60823	4.09257	8.07233	4.13986	2.66342	0.92155
GSE177044	PSC011	PSC	1.96108	5.66337	9.69592	4.4918	2.31391	1.33577
GSE177044	PSC010	PSC	5.24734	4.54707	9.66809	4.44031	3.00985	1.71844
GSE177044	PSC009	PSC	4.60079	3.3755	8.98401	3.96883	2.68691	0.696524
GSE177044	PSC008	PSC	3.07962	1.44202	8.28512	3.95758	2.67082	-0.882682
GSE177044	PSC007	PSC	7.14804	1.12397	10.1675	3.05201	1.1089	1.63426
GSE177044	PSC006	PSC	5.07593	2.03006	9.22801	5.58269	1.81592	2.30258
GSE177044	PSC005	PSC	7.47131	3.09312	7.76523	2.84561	1.67241	1.41786
GSE177044	PSC004	PSC	4.87092	2.12126	9.55411	2.76112	1.71754	0.244946
GSE177044	PSC003	PSC	2.935	0	7.67721	4.57929	1.73427	-0.487086
GSE177044	PSC002	PSC	2.02162	3.73734	7.09812	3.59259	1.6147	-0.180637
GSE177044	PSC001	PSC	1.24237	2.90826	8.39887	4.46452	3.6761	-1.41443
GSE177044	Control320	Control	1.48832	2.54904	8.78488	3.83682	3.4351	-1.66291
GSE177044	Control319	Control	3.90876	2.10321	8.1844	4.83782	3.75184	-0.425509
GSE177044	Control318	Control	1.94574	0	9.68584	3.27896	2.81588	-2.24055
GSE177044	Control317	Control	3.58571	2.63685	7.57274	4.06651	4.15367	-1.38256
GSE177044	Control316	Control	4.15581	0.967354	9.10783	4.50205	2.47701	0.138121
GSE177044	Control315	Control	3.09622	3.62659	7.98492	1.24333	3.36441	-2.66594
GSE177044	Control314	Control	2.72366	3.0682	6.26722	3.61596	4.2765	-2.31776
GSE177044	Control313	Control	2.14056	0	7.8086	4.41818	4.1675	-2.73711
GSE177044	Control312	Control	3.22219	4.28659	6.97355	3.9019	3.53746	-0.682186
GSE177044	Control311	Control	1.7165	4.03221	5.91865	1.55514	3.12901	-3.15844
GSE177044	Control310	Control	2.26039	0	6.9831	3.76565	5.24314	-4.18275
GSE177044	Control309	Control	3.15445	3.14	8.39545	4.25224	3.233	-0.341372
GSE177044	Control308	Control	2.37727	0.722895	8.32436	3.47926	3.07326	-2.12605
GSE177044	Control307	Control	2.14069	2.30076	5.94684	2.76175	4.82085	-4.00737
GSE177044	Control306	Control	3.66356	1.95944	6.49527	4.28345	3.20121	-0.994048
GSE177044	Control305	Control	3.23555	1.43129	7.31927	5.45031	4.48386	-1.26183
GSE177044	Control304	Control	1.97658	3.81223	8.53506	3.47205	2.32701	-0.458746
GSE177044	Control303	Control	3.99307	0	7.23511	3.8773	3.41529	-1.9353
GSE177044	Control302	Control	2.41759	1.92639	6.58183	4.4205	3.30533	-1.48926
GSE177044	Control301	Control	2.40289	5.23588	6.6115	4.61278	2.99618	0.213177
GSE177044	Control300	Control	3.26652	2.50048	6.80918	3.30223	3.67025	-1.97383
GSE177044	Control299	Control	3.67031	2.03598	8.14775	4.94981	3.6494	-0.399981
GSE177044	Control298	Control	3.03435	0	7.20379	4.54535	4.22664	-2.44602
GSE177044	Control297	Control	2.06275	4.8375	6.87034	3.9993	2.57367	-0.182947
GSE177044	Control296	Control	2.56793	1.43993	6.08744	4.36266	3.33242	-1.80006
GSE177044	Control295	Control	2.66375	0.499493	6.43776	4.62973	3.131	-1.69869
GSE177044	Control294	Control	2.39112	3.22626	6.23335	4.46577	3.82529	-1.41654
GSE177044	Control293	Control	3.22425	0	6.90588	4.19915	3.43325	-2.10619
GSE177044	Control292	Control	1.56569	2.13306	7.07939	3.60774	3.49071	-2.412
GSE177044	Control291	Control	2.11816	0.535044	5.92032	4.19535	2.21195	-1.68173
GSE177044	Control290	Control	0.622316	0.626244	7.39905	4.26653	3.26248	-2.66611
GSE177044	Control289	Control	2.28079	1.51951	7.42591	5.11764	3.01712	-0.764143
GSE177044	Control288	Control	1.69987	0	6.55733	4.13065	2.85825	-2.45728
GSE177044	Control287	Control	1.92768	1.89267	4.56804	3.86616	3.52082	-2.76673
GSE177044	Control286	Control	1.21896	3.1121	7.7514	4.0178	2.92771	-1.27592
GSE177044	Control285	Control	1.64257	5.01096	5.88462	3.52542	4.60031	-2.40087
GSE177044	Control284	Control	0.768673	2.2577	7.14441	3.48068	3.40108	-2.71549
GSE177044	Control283	Control	3.16636	2.94158	7.94969	3.48646	2.13077	-0.280759
GSE177044	Control282	Control	3.75607	2.18463	7.57627	3.81874	2.73374	-0.617431
GSE177044	Control281	Control	3.67078	4.11538	6.76674	3.29124	2.24137	-0.105769
GSE177044	Control280	Control	2.83406	1.6464	7.31311	3.73299	3.48373	-1.91236
GSE177044	Control279	Control	2.32526	2.80868	7.24451	4.72478	3.19486	-0.705415
GSE177044	Control278	Control	3.30399	0	7.31872	3.97007	3.54372	-2.23353
GSE177044	Control277	Control	1.47688	2.33458	6.78114	3.97151	0.993925	-0.293027
GSE177044	Control276	Control	2.44694	3.26311	6.4756	4.14871	4.42576	-2.013
GSE177044	Control275	Control	3.01709	3.17451	7.88305	3.50378	3.87355	-1.55706
GSE177044	Control274	Control	8.63638	4.2633	10.2323	5.14915	2.71795	3.93635
GSE177044	Control273	Control	1.87018	4.48618	6.87389	4.17184	2.86793	-0.492627
GSE177044	Control272	Control	2.10768	1.87522	8.19894	4.16782	2.46334	-0.826422
GSE177044	Control271	Control	2.53914	2.77925	6.82266	3.9524	3.83538	-1.7946
GSE177044	Control270	Control	3.01634	0	8.00572	3.80326	2.62606	-1.63606
GSE177044	Control269	Control	1.48979	1.21754	8.92085	4.05422	3.25271	-1.86033
GSE177044	Control268	Control	1.63569	2.90617	7.02601	4.15179	0.451632	0.603745
GSE177044	Control267	Control	3.04047	2.15599	8.17807	4.21687	3.4817	-1.04721
GSE177044	Control266	Control	2.41184	0.544422	7.06855	3.81708	3.6784	-2.67089
GSE177044	Control265	Control	0.638271	4.29962	7.20974	3.93658	2.27804	-0.750391
GSE177044	Control264	Control	2.6919	2.76886	6.47801	4.21838	3.62131	-1.45103
GSE177044	Control263	Control	3.57249	0	6.87782	3.06549	3.2232	-2.67434
GSE177044	Control262	Control	2.28104	2.3801	7.55682	3.61707	3.72468	-2.06565
GSE177044	Control261	Control	1.37855	2.89726	7.62353	2.46708	3.51119	-2.94588
GSE177044	Control260	Control	4.45006	3.96378	6.20203	3.11908	3.13955	-0.771036
GSE177044	Control259	Control	1.15999	0	7.46997	2.19607	2.8281	-3.92941
GSE177044	Control258	Control	1.73922	2.99418	8.34566	3.8717	1.63715	-0.109416
GSE177044	Control257	Control	0	2.81716	7.61948	3.52447	1.22318	-1.04439
GSE177044	Control256	Control	3.19042	0	8.19113	0.524668	1.24462	-2.99162
GSE177044	Control255	Control	1.8473	0.764056	7.62839	2.4656	3.73632	-3.7683
GSE177044	Control254	Control	5.45407	0	11.4035	2.63301	3.31623	-1.21706
GSE177044	Control253	Control	1.69822	3.74885	7.26803	2.73617	4.03514	-2.73896
GSE177044	Control252	Control	1.70063	2.00861	7.09546	3.91354	3.13511	-1.90092
GSE177044	Control251	Control	1.64242	4.6776	7.24164	3.74809	2.41299	-0.41039
GSE177044	Control250	Control	2.81086	1.70324	6.73077	2.65887	3.85653	-3.13565
GSE177044	Control249	Control	1.05632	0	6.85596	3.47381	2.24335	-2.70286
GSE177044	Control248	Control	1.77996	2.6516	8.26778	4.17909	2.51589	-0.669709
GSE177044	Control247	Control	3.63137	3.9987	7.28044	3.39745	0.616726	1.24752
GSE177044	Control246	Control	3.09359	3.18605	7.27251	3.71442	3.01374	-0.858531
GSE177044	Control245	Control	1.81121	3.60017	7.64188	3.84844	1.31511	0.222026
GSE177044	Control244	Control	1.43977	1.37481	5.96866	2.92004	3.37524	-3.46779
GSE49454	GSM1199352	SLE	9.64675	7.38968	11.6526	6.41065	6.22966	4.28518
GSE49454	GSM1199353	SLE	13.1185	8.50479	12.2612	6.0205	5.71074	6.43771
GSE49454	GSM1199354	SLE	7.75369	8.19214	11.5532	5.3923	5.17845	3.78682
GSE49454	GSM1199355	SLE	13.5113	9.16177	11.7054	6.13558	5.33709	7.10475
GSE49454	GSM1199356	SLE	13.5489	9.9295	13.0438	7.34004	5.07382	8.85842
GSE49454	GSM1199357	SLE	12.0034	8.25054	11.5636	6.59913	5.2755	6.46727
GSE49454	GSM1199358	SLE	13.4902	10.2012	13.1362	7.23429	6.69313	7.67157
GSE49454	GSM1199359	SLE	5.45985	6.64018	10.0933	6.18805	5.69088	2.07562
GSE49454	GSM1199360	SLE	12.8617	10.4225	13.0887	8.1242	6.81442	8.07161
GSE49454	GSM1199361	SLE	11.2245	6.86854	12.0272	6.88134	5.5155	5.72844
GSE49454	GSM1199362	SLE	12.2612	8.80396	11.5997	6.38111	5.23036	6.67362
GSE49454	GSM1199363	SLE	13.2393	8.50957	13.9024	7.90507	6.19511	7.95304
GSE49454	GSM1199364	SLE	7.08633	7.80424	10.7093	6.74318	4.95938	4.34747
GSE49454	GSM1199365	SLE	13.3982	7.62924	13.142	7.15452	5.57907	7.37774
GSE49454	GSM1199367	SLE	12.7679	5.50735	13.0218	6.49525	5.51776	5.77529
GSE49454	GSM1199369	SLE	11.3498	7.15754	11.8217	5.57277	5.54937	4.82351
GSE49454	GSM1199373	SLE	12.5814	7.11205	12.1688	7.39588	7.06031	5.67286
GSE49454	GSM1199376	SLE	8.6998	7.16293	11.883	6.29818	5.74621	4.12193
GSE49454	GSM1199379	SLE	7.12035	7.15717	9.28623	6.2927	5.4377	3.06815
GSE49454	GSM1199388	SLE	11.3871	6.49367	9.83969	7.27424	5.15243	5.70792
GSE49454	GSM1199391	SLE	12.2116	7.54023	12.51	7.26891	4.5892	7.51836
GSE49454	GSM1199394	SLE	5.38583	9.23733	10.1246	5.70018	5.43907	2.90554
GSE49454	GSM1199396	SLE	13.2133	9.15521	12.6542	6.40606	5.489	7.2906
GSE49454	GSM1199398	SLE	9.53983	7.65709	10.4092	6.81849	5.07526	5.23126
GSE49454	GSM1199399	SLE	12.9673	9.63043	12.6542	6.98326	4.88462	8.26953
GSE49454	GSM1199400	SLE	5.45985	8.94648	9.90178	5.74991	5.02413	3.11698
GSE49454	GSM1199401	SLE	13.3004	10.3358	13.0613	5.83748	5.78656	7.2377
GSE49454	GSM1199402	SLE	13.7984	9.40015	12.5925	6.79728	5.74041	7.73358
GSE49454	GSM1199403	SLE	12.6542	7.94973	12.0323	6.50977	5.11652	6.78356
GSE49454	GSM1199404	SLE	13.0168	7.47426	13.413	6.43265	6.56287	5.92941
GSE49454	GSM1199405	SLE	10.7744	8.56402	11.0723	6.43022	5.09569	5.96119
GSE49454	GSM1199406	SLE	7.6688	7.38431	13.1302	6.63184	5.88668	4.2143
GSE49454	GSM1199407	SLE	13.2728	8.04897	13.4707	6.28386	6.74147	6.03411
GSE49454	GSM1199408	SLE	5.0918	9.31515	9.92533	5.66949	5.1758	2.93868
GSE49454	GSM1199409	SLE	8.58206	7.18443	10.0011	5.6379	6.72587	2.4028
GSE49454	GSM1199410	SLE	7.63991	9.54109	10.4953	7.07874	4.95451	5.48724
GSE49454	GSM1199411	SLE	13.7477	10.7289	12.7956	7.92129	4.538	10.0497
GSE49454	GSM1199412	SLE	13.0887	9.63409	11.1471	6.52693	5.00062	7.53448
GSE49454	GSM1199413	SLE	10.8635	10.5192	8.86634	5.60074	4.63218	5.9777
GSE49454	GSM1199414	SLE	12.8558	5.65536	12.1113	5.52553	5.72738	4.76079
GSE49454	GSM1199416	SLE	11.097	7.00738	13.1485	6.25159	5.14946	5.78447
GSE49454	GSM1199417	SLE	12.8672	9.895	11.8574	6.66868	4.6317	8.09522
GSE49454	GSM1199419	SLE	13.4414	8.5428	12.2925	5.54919	5.1536	6.65384
GSE49454	GSM1199420	SLE	13.571	9.91965	12.6823	7.82339	6.01902	8.44175
GSE49454	GSM1199421	SLE	11.7975	6.10059	11.9646	6.76664	5.81994	5.33459
GSE49454	GSM1199422	SLE	13.1185	8.37842	13.4493	7.12259	6.43861	6.96302
GSE49454	GSM1199423	SLE	12.6139	10.1344	12.1975	6.50714	4.92877	7.81721
GSE49454	GSM1199424	SLE	8.41658	9.13449	8.6661	6.7956	5.88264	4.31592
GSE49454	GSM1199425	SLE	12.5377	7.31348	12.1593	6.63756	6.20661	5.79159
GSE49454	GSM1199426	SLE	7.7556	5.85797	9.55272	6.50614	5.91512	2.68671
GSE49454	GSM1199427	SLE	12.9172	9.74165	12.8008	7.38024	5.11107	8.46108
GSE49454	GSM1199428	SLE	11.4001	7.35343	10.6508	6.00561	5.45461	5.05115
GSE49454	GSM1199429	SLE	12.5643	8.50069	12.6418	6.88954	6.17609	6.60596
GSE49454	GSM1199430	SLE	7.46718	5.26977	9.7632	7.31109	6.7592	2.36213
GSE49454	GSM1199432	SLE	13.001	6.69056	13.1009	6.171	5.64259	6.02474
GSE49454	GSM1199433	SLE	6.7799	10.4075	10.0099	6.28216	6.59695	3.5174
GSE49454	GSM1199434	SLE	12.1113	5.62322	12.5696	7.52387	5.9069	5.93224
GSE49454	GSM1199435	SLE	11.136	10.1411	12.0837	7.03954	4.97575	7.53751
GSE49454	GSM1199436	SLE	6.61608	9.68811	9.88828	6.31426	5.9083	3.67139
GSE49454	GSM1199438	SLE	13.1742	9.91	11.7666	7.61129	5.53148	8.2578
GSE49454	GSM1199441	SLE	10.075	5.55241	11.7504	5.86944	5.84699	3.62769
GSE49454	GSM1199442	SLE	12.1883	7.5659	12.521	6.21349	6.65789	5.16697
GSE49454	GSM1199443	SLE	7.70016	6.76932	9.47843	7.54826	6.97863	3.01129
GSE49454	GSM1199444	SLE	6.21623	10.1785	9.63409	6.88858	5.86751	4.1078
GSE49454	GSM1199445	SLE	5.18048	7.61032	9.66528	6.30185	5.38274	2.56233
GSE49454	GSM1199446	SLE	12.3504	6.1069	12.3135	6.30903	6.09042	5.10136
GSE49454	GSM1199447	SLE	13.5259	10.1735	12.4992	6.89204	5.06349	8.48413
GSE49454	GSM1199448	SLE	12.8223	9.19287	11.7356	6.76698	5.05243	7.52729
GSE49454	GSM1199449	SLE	12.056	6.70935	12.8116	7.48572	5.13081	6.95111
GSE49454	GSM1199451	SLE	12.5754	5.00921	11.5394	6.29818	5.72645	4.84088
GSE49454	GSM1199452	SLE	12.636	6.89796	11.4524	7.09935	6.78157	5.42475
GSE49454	GSM1199453	SLE	13.1069	9.37794	11.6228	6.60425	4.98726	7.62011
GSE49454	GSM1199454	SLE	12.7774	9.71317	11.6599	6.39696	5.36825	7.17946
GSE49454	GSM1199455	SLE	12.6307	7.21502	12.6418	8.07176	5.54592	7.49512
GSE49454	GSM1199456	SLE	13.6058	10.8148	12.2023	7.15489	5.19127	8.81043
GSE49454	GSM1199457	SLE	11.4232	7.51208	11.6599	6.61987	5.12403	6.07723
GSE49454	GSM1199458	SLE	12.4872	5.24932	12.8727	6.45188	6.29601	4.90269
GSE49454	GSM1199459	SLE	12.9565	10.4595	11.9688	6.87138	5.5051	7.8865
GSE49454	GSM1199460	SLE	13.322	9.29425	12.9949	7.25609	5.51487	8.1025
GSE49454	GSM1199461	SLE	13.0058	6.65379	12.4872	7.26759	6.77302	5.86116
GSE49454	GSM1199462	SLE	13.0495	10.1785	12.5978	7.18481	5.99207	7.83604
GSE49454	GSM1199463	SLE	12.277	5.1882	12.0747	6.19979	5.31142	5.14619
GSE49454	GSM1199465	SLE	13.4055	10.0933	12.3081	7.34494	6.16144	7.88111
GSE49454	GSM1199466	SLE	13.1672	6.76498	12.5151	6.63957	5.42834	6.50651
GSE49454	GSM1199467	SLE	13.0887	9.5213	12.0034	6.1019	5.60771	6.91059
GSE49454	GSM1199470	SLE	12.719	7.31677	12.3135	7.16102	5.59782	6.76151
GSE49454	GSM1199471	SLE	12.9896	5.55025	12.1024	6.2927	6.14258	5.04933
GSE49454	GSM1199472	SLE	10.9498	8.03808	11.5208	5.95293	5.54903	5.22627
GSE49454	GSM1199474	SLE	13.571	9.10265	13.2728	7.67248	5.5415	8.49499
GSE49454	GSM1199475	SLE	13.1185	6.92346	13.3418	7.12375	4.80653	7.57782
GSE49454	GSM1199476	SLE	12.1975	10.8685	11.9946	6.7673	5.00915	8.02525
GSE49454	GSM1199477	SLE	5.71632	5.13033	10.5271	6.1244	6.38378	1.11519
GSE49454	GSM1199478	SLE	13.7064	7.69287	13.2458	7.27346	4.76323	8.25955
GSE49454	GSM1199479	SLE	11.8422	8.81999	11.0538	6.88204	6.19291	6.03728
GSE49454	GSM1199480	SLE	13.0665	6.28273	13.2865	6.99509	4.99266	7.04901
GSE49454	GSM1199481	SLE	13.4707	9.39058	13.2133	7.40278	5.37189	8.47432
GSE49454	GSM1199482	SLE	5.58546	4.69187	11.728	5.99796	6.43591	1.02948
GSE49454	GSM1199483	SLE	13.1009	10.1639	12.9448	6.7026	6.57677	7.12717
GSE49454	GSM1199484	SLE	12.407	5.17462	11.0617	5.87456	6.90563	3.51787
GSE49454	GSM1199485	SLE	11.3589	6.359	12.6823	7.24568	5.22009	6.23448
GSE49454	GSM1199486	SLE	12.6823	8.25583	11.7165	5.32489	6.02805	5.25644
GSE49454	GSM1199487	SLE	11.6449	5.94459	11.4492	6.39901	7.51897	3.53485
GSE49454	GSM1199488	SLE	10.9625	6.70165	9.50787	5.71777	4.81432	4.59629
GSE49454	GSM1199489	SLE	7.12295	5.6579	9.71451	7.09057	7.28443	1.79829
GSE49454	GSM1199491	SLE	6.069	12.3757	9.51568	7.86141	4.76218	6.4668
GSE49454	GSM1199493	SLE	13.7265	7.88431	12.8499	7.4236	5.19986	8.04022
GSE49454	GSM1199494	SLE	8.87051	6.73303	11.728	6.00661	6.20008	3.42383
GSE49454	GSM1199495	SLE	7.91836	11.8422	10.0027	6.69184	4.85505	6.18916
GSE49454	GSM1199496	SLE	13.2865	8.71016	12.4872	6.83323	4.83248	7.9223
GSE49454	GSM1199497	SLE	12.2558	9.58252	13.2801	8.02635	5.51381	8.42132
GSE49454	GSM1199498	SLE	12.4178	5.90878	12.4124	6.01176	7.21271	4.00706
GSE49454	GSM1199499	SLE	12.3504	10.3158	12.1736	7.00265	6.3469	7.09018
GSE49454	GSM1199500	SLE	12.4435	7.96184	13.3418	7.95614	5.69229	7.68014
GSE49454	GSM1199501	SLE	13.1999	6.65249	12.2925	6.57519	6.13156	5.84808
GSE49454	GSM1199502	SLE	8.95524	7.62026	11.117	6.14629	5.50605	4.29768
GSE49454	GSM1199503	SLE	12.8558	11.6674	13.1069	7.17221	6.49183	8.0848
GSE49454	GSM1199504	SLE	10.1025	7.2746	12.4224	6.61326	5.91909	4.99991
GSE49454	GSM1199505	SLE	11.8868	9.21674	11.5107	6.97402	5.48139	6.92433
GSE49454	GSM1199506	SLE	13.5985	6.47022	13.1246	6.93621	4.8352	7.38481
GSE49454	GSM1199507	SLE	12.4992	10.9902	11.7012	7.07797	6.39573	7.3336
GSE49454	GSM1199508	SLE	5.66638	8.61221	9.1154	6.84645	5.27102	3.54063
GSE49454	GSM1199509	SLE	11.9857	9.04305	11.8177	6.61009	6.50336	5.92593
GSE49454	GSM1199510	SLE	11.8134	9.67478	10.698	7.02162	5.08917	7.21604
GSE49454	GSM1199511	SLE	11.721	7.3052	11.9242	6.88376	5.47277	6.12363
GSE49454	GSM1199512	SLE	8.37457	6.5913	10.2426	6.7334	5.86726	3.6137
GSE49454	GSM1199513	SLE	13.1936	6.12126	11.8654	7.34818	6.98898	5.48257
GSE49454	GSM1199514	SLE	12.2316	11.1933	13.1069	7.89394	5.70186	8.77279
GSE49454	GSM1199515	SLE	12.4872	9.99338	12.407	6.25621	5.57294	7.08227
GSE49454	GSM1199516	SLE	9.06389	7.33047	9.46323	6.72276	5.77312	4.08205
GSE49454	GSM1199517	SLE	11.6375	9.05344	10.8608	6.57226	5.56711	6.22992
GSE49454	GSM1199518	SLE	6.4008	7.83169	10.3998	7.04355	5.29358	3.97455
GSE49454	GSM1199519	SLE	13.5489	10.7225	12.3393	7.57262	6.49055	8.12877
GSE49454	GSM1199520	SLE	13.6286	7.17256	12.056	5.69507	5.71734	5.81987
GSE49454	GSM1199521	SLE	12.9949	8.15965	12.5874	7.06694	6.45252	6.56851
GSE49454	GSM1199522	SLE	8.71787	6.97149	12.3135	6.85058	6.24169	4.20533
GSE49454	GSM1199523	SLE	10.779	5.42703	11.0291	5.74324	7.26759	2.54866
GSE49454	GSM1199525	SLE	12.0125	8.08867	11.1114	6.80024	6.3275	5.66738
GSE49454	GSM1199527	SLE	13.1129	10.569	12.8064	6.56881	6.61987	7.12738
GSE49454	GSM1199528	SLE	5.14184	6.93238	10.126	6.29134	5.86418	2.01439
GSE49454	GSM1199530	SLE	12.4532	9.15431	13.4265	7.82087	5.57759	8.16332
GSE49454	GSM1199532	SLE	12.9504	7.70777	11.2183	6.34398	5.86779	5.93349
GSE49454	GSM1199533	SLE	9.71717	6.92624	10.644	6.00216	5.76426	3.92976
GSE49454	GSM1199534	SLE	7.86141	8.42044	10.5986	6.50052	5.6827	4.17057
GSE49454	GSM1199535	SLE	11.6526	6.46613	12.5814	6.62495	6.01098	5.3123
GSE49454	GSM1199536	SLE	6.35586	10.6678	9.69319	7.4275	4.31472	5.95014
GSE49454	GSM1199537	SLE	13.4414	9.41968	13.1009	7.39177	5.99163	7.9752
GSE49454	GSM1199538	SLE	12.978	6.76964	11.9598	5.56486	6.80785	4.44466
GSE49454	GSM1199539	SLE	12.7461	6.55035	12.8558	6.41145	5.33618	6.21608
GSE49454	GSM1199540	SLE	13.571	7.48534	12.2457	7.06	5.86324	6.89912
GSE49454	GSM1199541	SLE	13.4342	9.97556	12.928	7.43885	5.53716	8.52997
GSE49454	GSM1199542	SLE	12.4532	9.30323	12.4124	5.95798	6.51032	5.86389
GSE49454	GSM1199543	SLE	10.198	10.1057	11.0344	7.28799	5.51296	6.66762
GSE49454	GSM1199544	SLE	6.70996	6.16489	8.58424	6.94664	6.53672	2.01064
GSE49454	GSM1199545	SLE	8.63766	7.28006	9.01482	5.41794	6.61414	2.14942
GSE49454	GSM1199546	SLE	10.9981	6.10299	11.3348	6.46284	6.79498	3.88715
GSE49454	GSM1199547	SLE	13.1362	7.61758	12.9337	6.31649	5.49777	6.63328
GSE49454	GSM1199548	SLE	8.3398	7.35057	9.9425	6.17181	5.56538	3.62892
GSE49454	GSM1199381	Control	4.79065	6.67585	9.63154	5.79657	7.33415	0.16916
GSE49454	GSM1199384	Control	7.59331	4.93671	9.67607	5.77312	6.15408	1.53912
GSE49454	GSM1199386	Control	4.52386	8.14021	9.51123	6.69577	6.51583	1.91287
GSE49454	GSM1199415	Control	8.79388	7.19272	10.4151	6.37692	6.66407	3.20405
GSE49454	GSM1199418	Control	6.22791	5.92893	9.43852	5.9388	5.82488	1.67344
GSE49454	GSM1199431	Control	6.54973	5.61308	10.2322	5.98369	7.09788	0.951433
GSE49454	GSM1199437	Control	5.09299	4.96366	8.04951	5.6104	5.84851	0.21189
GSE49454	GSM1199439	Control	4.92192	7.61032	10.3741	6.2565	6.91543	1.43708
GSE49454	GSM1199440	Control	5.64005	6.23291	10.955	5.29761	7.50594	0.152325
GSE49454	GSM1199450	Control	6.63658	5.68586	8.9568	6.14391	6.40666	1.3587
GSE49454	GSM1199464	Control	5.42966	6.53703	9.77914	5.84851	6.74926	0.89677
GSE49454	GSM1199468	Control	5.27017	7.17256	8.46713	5.47402	6.20008	0.900905
GSE49454	GSM1199469	Control	6.31599	7.14356	9.6121	6.49461	6.23814	2.35291
GSE49454	GSM1199473	Control	9.05423	6.30701	9.8122	5.84897	6.39036	2.62058
GSE49454	GSM1199490	Control	4.81186	8.02747	9.77771	5.17396	6.38885	0.984074
GSE49454	GSM1199492	Control	6.15059	7.06694	10.8271	5.08386	6.77068	1.05938
GSE49454	GSM1199524	Control	5.38473	6.78491	9.73372	5.86095	7.16406	0.665404
GSE49454	GSM1199526	Control	5.30758	5.07603	9.03768	5.82065	6.86046	-0.0172275
GSE49454	GSM1199529	Control	6.69544	5.72925	9.90316	6.59258	6.48361	1.90779
GSE49454	GSM1199531	Control	4.87936	6.10538	8.73009	5.02413	6.57549	-0.255077
